# Supplementary material for: Neuregulin (NRG-1β) Is Pro-Myogenic and Anti-Cachectic in Respiratory Muscles of Post-Myocardial Infarcted Swine
Source: Biology (Basel). 2022 Apr 29;11(5):682. doi: 10.3390/biology11050682 (PMC9137990; doi:10.3390/biology11050682)
Supplement: Supplementary file 1 [file biology-11-00682-s001.zip]

Archive with 15 entries (15 files):
- Figure S10.PNG
- Figure S11.PNG
- Figure S12.PNG
- Figure S13.PNG
- Figure S14.tiff
- Figure S8.PNG
- Figure S9.PNG
- Supplementary Figure S1.pdf
- Supplementary Figure S2.pdf
- Supplementary Figure S3.pdf
- Supplementary Figure S4.pdf
- Supplementary Figure S5.pdf
- Supplementary Figure S6.pdf
- Supplementary Figure S7.pdf
- Table S1.xlsx
