# Supplementary material for: Neuregulin (NRG-1β) Is Pro-Myogenic and Anti-Cachectic in Respiratory Muscles of Post-Myocardial Infarcted Swine
Source: Biology (Basel). 2022 Apr 29;11(5):682. doi: 10.3390/biology11050682 (PMC9137990; doi:10.3390/biology11050682)
Supplement: Supplementary file 1 [file biology-11-00682-s001.zip › Table S1.xlsx]

## Sheet: Sig genes
Table S1: List of significant genes altered in GGF2-treated post-MI swine			Fragments per Kilobase of Exon per Million Mapped Fragments (FPKM)			GGF2/Untreated
						High Dose		Low Dose		Average
UNIQID	Gene Name	Locus	Untreated	Low	High	Fold	p value	Fold	p value	Fold	Function
ABHD16A	abhydrolase domain containing 16A	7:27448890-27451018	0	518.907	641.329	2.99627	0.0001			2.99627	thought to be involved in some aspects of immunity, suggested to be a PS lipase
ABLIM1	actin binding LIM protein 1	14:135880606-136246803	14.6039	10.9292	3.02433	-5.23897	5e-05			-5.23897	binds to actin filaments, plays a role in development
ACER2	alkaline ceramidase 2	1:227035725-227065829	0	0.867831	0.304266			-2.9	0.00105	-2.9	one of 5 ceramidases, which have the important role of cleaving fatty acid from ceramide and producing sphingosine, thereby controlling the interconversion of these two lipids, Acer3 is involved in motor coordination-associated Purkinje cell degeneration
ACER3	alkaline ceramidase 3	9:12129196-12188639	3.20338	1.25095	2.04554			-2.6	0.001	-2.6	one of 5 ceramidases, which have the important role of cleaving fatty acid from ceramide and producing sphingosine, thereby controlling the interconversion of these two lipids, Acer3 is involved in motor coordination-associated Purkinje cell degeneration
ACHE	acetylcholinesterase	3:8159376-8165209	5.11475	3.40865	1.10459	-4.5553	5e-05			-4.5553	inactivates the neurotransmitter acetylcholine by catalyzing its hydrolysis to choline and acetic acid (at neuromuscular juntions)
ACSS3	acyl-CoA synthetase short-chain family member 3	5:105054269-105368506	3.97767	2.61552	1.3931	-2.74342	0.000125			-2.74342	Activates acetate so that it can be used for lipid synthesis or for energy generation
ACTR3B	ARP3 actin-related protein 3 homolog B (yeast)	18:4937249-5060535	13.0353	17.8452	26.5984	2	0.0007			2	may have a regulatory role in the actin cytoskeleton and induce cell-shape change and motility
ADAM19	ADAM metallopeptidase domain 19 (meltrin beta)	16:71570443-71683814	4.59606	3.65684	9.41446	2.02389	0.000875			2.02389	Participates in the proteolytic processing of beta-type neuregulin isoforms, neuromuscular junction formation (proposed)
ADAMTS8	ADAM metallopeptidase with thrombospondin type 1 motif, 8	9:63360910-63380798	3.21474	2.12018	8.68443	2.67324	0.000175			2.67324	has antiangiogenic properties, inhibits cell proliferation
ADAMTSL3	ADAMTS-like 3	7:56498842-56687446	1.69175	0.640856	0.902954	-2.33893	0.0094	-2.6	0.00015	-2.46946	processes fibrillin-1
ADAMTSL4	ADAMTS-like 4	4:107824842-107836244	14.4133	8.37586	3.29022	-4.48745	5e-05	-1.7	0.01545	-3.09372	Positive regulation of apoptosis. May facilitate FBN1 microfibril biogenesis
ADIPOQ	adiponectin	13:134076752-134077342	57.2828	2.19954	8.17132	-6.1	5e-05	-28.2	5e-05	-17.15	important adipokine involved in the control of fat metabolism and insulin sensitivity, with direct anti-diabetic, anti-atherogenic and anti-inflammatory activities. Stimulates AMPK phosphorylation and activation in the liver and the skeletal muscle, enhancing glucose utilization and fatty-acid combustion. Antagonizes TNF-alpha by negatively regulating its expression in various tissues such as liv…
ADIPOR1	adiponectin receptor 1 (89.7%)	10:29442928-29448460	0.823864	0.0335149	0	Reduced	5e-05			Reduced	acts as a receptor for adiponectin, a hormone secreted by adipocytes which regulates fatty acid catabolism and glucose levels. Binding of adiponectin to the encoded protein results in activation of an AMP-activated kinase signaling pathway which affects levels of fatty acid oxidation and insulin sensitivity
ADIRF	adipogenesis regulatory factor (83.7%)	14:95320904-95323111	3.85468	0	2.21825			Reduced	5e-05	Reduced	Plays a role in fat cell development; promotes adipogenic differentiation and stimulates transcription initiation of master adipogenesis factors like PPARG and CEBPA at early stages of preadipocyte differentiation.
ADORA1	A1 adenosine receptor	9:125293809-125331576	2.7923	20.4705	40.4399	14.5	5e-05	7.3	5e-05	10.9	Receptor for adenosine. The activity of this receptor is mediated by G proteins which inhibit adenylyl cyclase
ADPRHL1	[Protein ADP-ribosylarginine] hydrolase-like protein 1 isoform 1 (80.6%)	11:86377178-86392448	56.019	62.0129	124.016	22.7644	0.0002			22.7644	essential for heart chamber outgrowth and acts on muscle actin filament assembly
AFAP1L1	GrpE-like 2, mitochondrial; actin filament associated protein 1-like 1	2:157208701-157273006	0	7.52323	7.09146	-2.24319	0.0008			-2.24319	a novel associating partner with vinculin, modulates cellular morphology and motility
AGT	angiotensinogen (serpin peptidase inhibitor, clade A, member 8)	14:64380801-64389530	20.3907	5.38029	9.93485	-2.12637	0.001225	-3.8	5e-05	-2.96319	precurser for Angiotensin II, bloop pressure control
AIG1	androgen-induced 1	1:24300406-24621470	11.8435	8.01064	4.55107	-2.6	0.0001			-2.6	increases the ER Ca(2+) content and cell death susceptibility against oxidative stress, hydrolyzes bioactive fatty acid esters of hydroxy fatty acids (FAHFAs) but not other major classes of lipids
AIMP2	aminoacyl tRNA synthetase complex-interacting multifunctional protein 2	3:5170738-5179033	20.2922	29.5491	42.9648	2.1	0.0002	1.5	0.0464	1.8	Required for assembly and stability of the aminoacyl-tRNA synthase complex. Mediates ubiquitination and degradation of FUBP1, a transcriptional activator of MYC, leading to MYC down-regulation which is required for aveolar type II cell differentiation. Blocks MDM2-mediated ubiquitination and degradation of p53/TP53. Functions as a proapoptotic factor. modulates wnt signaling
AK4	adenylate kinase 4	6:135587472-135663763	2.8614	0.840554	0.731803	-3.88245	0.000625	-3.4	0.0002	-3.64122	regulates adenine nucleotide metabolism and homeostasis, localized to mitochondria
AKAP12	A kinase (PRKA) anchor protein (gravin) 12	1:17314972-17428057	2.91028	1.45878	2.36304			-2	0.0011	-2	associates with protein kinases A and C and phosphatase, and serves as a scaffold protein in signal transduction
ALB	albumin	8:73610471-73630164	31.5762	0.608617	2.00576	-15.4807	5e-05	-50.5	5e-05	-32.9904	functions primarily as a carrier protein for steroids, fatty acids, and thyroid hormones and plays a role in stabilizing extracellular fluid volume.
ALDOC	fructose-bisphosphate aldolase C	12:46807778-46811676	26.7073	2.77077	3.23594	-8.34324	5e-05	-9.8	5e-05	-9.07162	The encoded protein is a glycolytic enzyme that catalyzes the reversible aldol cleavage of fructose-1,6-biphosphate and fructose 1-phosphate to dihydroxyacetone phosphate and either glyceraldehyde-3-phosphate or glyceraldehyde, respectively.
ALPK2	alpha-kinase 2	1:179761942-179891873	15.2219	10.0898	7.18969	-2.08997	0.000275	-1.5	0.03495	-1.79498	crucial for luminal apoptosis and expression of DNA repair-related genes in colonic model, associated with hypertension in Dahl rats
AMD1	adenosylmethionine decarboxylase 1	1:86399561-86423858	13.9122	33.1817	22.882	1.68441	0.01145	2.4	5e-05	2.0422	Essential for biosynthesis of the polyamines spermidine and spermine. Promotes maintenance and self-renewal of embryonic stem cells, by maintaining spermine levels, may be one mechanism via which androgens promote muscle growth
AMOTL2	angiomotin like 2	13:83024427-83040145	1.848	3.00717	6.02131	3.24444	5e-05	1.6	0.0426	2.42222	binds angiostatin, a circulating inhibitor of the formation of new blood vessels (angiogenesis). Angiomotin mediates angiostatin inhibition of endothelial cell migration and tube formation in vitro
AMPD1	adenosine monophosphate deaminase 1	4:116057654-116080925	0	249.195	275.212	2.59278	0.0009			2.59278	catalyzes the deamination of AMP to IMP in skeletal muscle and plays an important role in the purine nucleotide cycle
AMPD3	adenosine monophosphate deaminase (isoform E)	2:52377795-52430787	9.2148	6.62935	3.27415	-2.71009	0.000125			-2.71009	highly regulated enzyme that catalyzes the hydrolytic deamination of adenosine monophosphate to inosine monophosphate, a branch point in the adenylate catabolic pathway. This gene encodes the erythrocyte (E) isoforms, whereas other family members encode isoforms that predominate in muscle (M) and liver (L) cells
ANGPTL1	angiopoietin-like 1	9:132390090-132413374	6.32853	2.66713	3.41642	-1.81952	0.0220833	-2.33333	0.00106667	-2.07643	anti-angiogenic, has also been shown to exhibit antiapoptotic activity in human endothelial cells by stimulating phosphorylation of ERK 1/2 and Akt-1
ANKRD1	ankyrin repeat domain 1 (cardiac muscle)	14:111715048-111724029	0	148.107	472.875	-3.80564	0.0004			-3.80564	Interactions between this protein and the sarcomeric proteins myopalladin and titin suggest that it may also be involved in the myofibrillar stretch-sensor system, May play an important role in endothelial cell activation. May act as a nuclear transcription factor that negatively regulates the expression of cardiac genes. Induction seems to be correlated with apoptotic cell death in hepatoma cell…
ANKRD11	ankyrin repeat domain-containing protein 11 (84.9%)	6:866648-866705	0	3320000	568250	-3.8331	0.0001			-3.8331	Chromatin regulator which modulates histone acetylation and gene expression in neural precursor cells
ANKRD9	ankyrin repeat domain 9	7:129259022-129271647	17.2983	18.369	41.5423	2.28617	0.000325			2.28617	might be involved in intracellular lipid accumulation
ANO5	anoctamin 5	2:40382287-40467081	17.5633	20.4199	34.6191	2.02794	0.00095			2.02794	likely a calcium activated chloride channel
ANTXR2	anthrax toxin receptor 2	8:146872575-146964111	0	5.84947	2.03402	-2.97566	5e-05	-2.87581	5e-05	-2.92574	Calcium-regulated membrane-binding protein whose affinity for calcium is greatly enhanced by anionic phospholipids. It binds two calcium ions with high affinity. May be involved in heat-stress response, proposed to act as a central player during dynamic reciprocity in tissue homeostasis [PMID: 24838661]
ANXA2	annexin A2	1:123368059-123414406	116.106	57.7221	39.01			-2	0.000783333	-2	calcium-dependent phospholipid-binding protein, May be involved in heat-stress response. Inhibits PCSK9-enhanced LDLR degradation, probably reduces PCSK9 protein levels via a translational mechanism but also competes with LDLR for binding with PCSK9 (PubMed:18799458, PubMed:24808179, PubMed:22848640).
AOC3	aoc2 protein	12:20231731-20236114	5.68507	2.13122	2.35313	-2.45505	0.001025	-2.7	0.00015	-2.57753	Cell adhesion protein that participates in lymphocyte extravasation and recirculation by mediating the binding of lymphocytes to peripheral lymph node vascular endothelial cells in an L-selectin-independent fashion. Has semicarbazide-sensitive (SSAO) monoamine oxidase activity. May play a role in adipogenesis
AOX1	aldehyde oxidase (87.8%)	15:115429409-115507589	1.52076	0.311025	0.389347	-3.9	5e-05	-4.9	5e-05	-4.4	Oxidase, Also may catalyze nitric oxide (NO) production via the reduction of nitrite to NO with NADH or aldehyde as electron donor. May play a role in adipogenesis.
AP4B1	adaptor-related protein complex 4, beta 1 subunit	4:116862183-116873397	5.26727	7.02494	12.311	2.30872	0.00015			2.30872	Subunit of novel type of clathrin- or non-clathrin-associated protein coat involved in targeting proteins from the trans-Golgi network (TGN) to the endosomal-lysosomal system.
APIP	APAF1 interacting protein	2:28461920-28519321	52.0713	64.1143	109.089	2.1	0.0005			2.1	an APAF1 (MIM 602233)-interacting protein that acts as a negative regulator of ischemic/hypoxic injury (Cho et al., 2004 [PubMed 15262985]), May inhibit the CASP1-related inflammatory response (pyroptosis), the CASP9-dependent apoptotic pathway and the cytochrome c-dependent and APAF1-mediated cell death
APOA2	apolipoprotein A-II	4:97094195-97095808	1.3489	0.0545009	0	Reduced	6.66667e-05			Reduced	May stabilize HDL (high density lipoprotein) structure by its association with lipids, and affect the HDL metabolism.
APOC2	apolipoprotein C-II	chr6:47286033-47288049	2.82642	0	0.486488			Reduced	5e-05	Reduced	omponent of chylomicrons, very low-density lipoproteins (VLDL), low-density lipoproteins (LDL), and high-density lipoproteins (HDL) in plasma. Plays an important role in lipoprotein metabolism as an activator of lipoprotein lipase. Both proapolipoprotein C-II and apolipoprotein C-II can activate lipoprotein lipase. In normolipidemic individuals, it is mainly distributed in the HDL, whereas in hyp…
APOC3	apolipoprotein C-III	9:49283445-49285806	0	12.6756	0.332315	-12.6621	0.0007			-12.6621	Component of triglyceride-rich very low density lipoproteins (VLDL) and high density lipoproteins (HDL) in plasma. Plays a multifaceted role in triglyceride homeostasis. Intracellularly, promotes hepatic very low density lipoprotein 1 (VLDL1) assembly and secretion; extracellularly, attenuates hydrolysis and clearance of triglyceride-rich lipoproteins (TRLs). Impairs the lipolysis of TRLs by inhi…
APOE	apolipoprotein E	chr6:47269149-47272195	126.68	24.9809	56.5659	-2.2	0.0008	-5.1	5e-05	-3.65	Mediates the binding, internalization, and catabolism of lipoprotein particles. It can serve as a ligand for the LDL (apo B/E) receptor and for the specific apo-E receptor (chylomicron remnant) of hepatic tissues.
AQP3	aquaporin 3 (Gill blood group)	10:37307631-37312545	2.69321	4.16063	19.182	6.65357	6.66667e-05			6.65357	water transport
AQP4	aquaporin 4 (79.7%)	5:23255204-23256926	0	75.9625	7.64089	-26.2034	5e-05			-26.2034	This gene encodes a member of the aquaporin family of intrinsic membrane proteins that function as water-selective channels in the plasma membranes of many cells.
AQPEP	aminopeptidase Q (85.6%)	2:125025064-125099586	1.44236	0.428689	1.05016			-3.4	0.00015	-3.4	also called Laeverin, Cleaves the N-terminal amino acid of several peptides such as angiotensin-3, kisspeptin-10 and endokinin C.
ARAP2	ArfGAP with RhoGAP domain, ankyrin repeat and PH domain 2	8:29137041-29327243	0.148609	0.331152	0.908121	6.33351	5e-05			6.33351	phosphatidylinositol 3,4,5-trisphosphate-dependent GTPase-activating protein that modulates actin cytoskeleton remodeling by regulating ARF and RHO family members. Is activated by phosphatidylinositol 3,4,5-trisphosphate (PtdIns(3,4,5)P3) binding. Can be activated by phosphatidylinositol 3,4-bisphosphate (PtdIns(3,4,5)P2) binding, albeit with lower efficiency, regualtes GLUT1-dependent glucose up…
ARG2	arginase, type II	7:97650700-97693053	16.1921	17.7467	56.9435	3.5	5e-05			3.5	catalyzes the hydrolysis of arginine to ornithine and urea, May play a role in the regulation of extra-urea cycle arginine metabolism and also in down-regulation of nitric oxide synthesis. Extrahepatic arginase functions to regulate L-arginine bioavailability to NO synthase
ARID5B	AT rich interactive domain 5B (MRF1-like)	14:70609840-70684098	12.5318	7.85233	4.37515	-2.9	0.00085			-2.9	regulates the transcription of target genes involved in adipogenesis and liver development
ARMCX2	armadillo repeat containing, X-linked 2	X:97075724-97085636	0	1.44288	0.674395	-7.66593	0.0003			-7.66593	ECM component, important for tissue regeneration
ARNTL	aryl hydrocarbon receptor nuclear translocator-like	2:49291903-49316939	0	2.39005	2.65508	3.02602	0.0001			3.02602	forms a heterodimer with CLOCK. This heterodimer binds E-box enhancer elements upstream of Period (PER1, PER2, PER3) and Cryptochrome (CRY1, CRY2) genes and activates transcription of these genes. PER and CRY proteins heterodimerize and repress their own transcription by interacting in a feedback loop with CLOCK/ARNTL complexes. Defects in this gene have been linked to infertility, problems with …
ARRDC4	arrestin domain containing 4	7:87586098-87598949	2.95592	8.62712	11.6488	3.98382	5e-05	2.9	5e-05	3.44191	Regulator of receptor signaling
ASB16	ankyrin repeat and SOCS box-containing 16	12:19319921-19323678	37.2575	30.3418	96.7349	2.6	5e-05			2.6	May be a substrate-recognition component of a SCF-like ECS (Elongin-Cullin-SOCS-box protein) E3 ubiquitin-protein ligase complex which mediates the ubiquitination and subsequent proteasomal degradation of target proteins
ASNS	asparagine synthetase	9:84880364-84919959	8.61498	19.8452	44.4859	5.26474	5e-05	2.3	0.0004	3.78237	Metabolism
ASPH	aspartyl/asparaginyl beta-hydroxylase isoform a (85.9%)	4:78382151-78505765	9.16788	2.37664	3.76741	-2.46209	0.00245	-3.9	5e-05	-3.18104	Isoform 1: specifically hydroxylates an Asp or Asn residue in certain epidermal growth factor-like (EGF) domains of a number of proteins. Isoform 8: membrane-bound Ca(2+)-sensing protein, which is a structural component of the ER-lasma membrane junctions. Isoform 8 regulates the activity of Ca(+2) released-activated Ca(+2) (CRAC) channels in T-cells.
ATF3	transcription factor protein	9:143690514-143703886	0	58.3141	43.5199	3.04558	5e-05	3.9	5e-05	3.47279	Transcriptional represser
ATF5	activating transcription factor 5	6:50728146-50731295	0	27.1572	71.0346	3.5642	5e-05			3.5642	Transcriptional activator which binds the cAMP response element (CRE) (consensus: 5'-GTGACGT[AC][AG]-3'), a sequence present in many viral and cellular promoters and blocks the differentiation of neuroprogenitor cells into neurons. Its transcriptional activity is enhanced by CCND3 and slightly inhibited by CDK4
ATP1B4	ATPase, (Na+)/K+ transporting, beta 4 polypeptide	X:112773813-112791900	16.7682	20.8116	33.7345	2	0.0008			2	interacts with the nuclear transcriptional coregulator SKIP and may be involved in the regulation of TGF-beta signaling, May act as a transcriptional coregulator during muscle development through its interaction with SNW1. Has lost its ancestral function as a Na,K-ATPase beta-subunit.
ATP2B1	plasma membrane calcium ATPase 1b	5:97597061-97709794	5.79073	5.81443	11.7262	2.05551	0.000875			2.05551	This magnesium-dependent enzyme catalyzes the hydrolysis of ATP coupled with the transport of calcium out of the cell. Has a strong influence on blood pressure, associated with hypertension
B3GALNT2	beta-1,3-N-acetylgalactosaminyltransferase 2	14:59874799-59894035	0	5.10954	6.39307	2.87161	0.0004			2.87161	Involved in alpha-dystroglycan (DAG1) glycosylation
BASP1	brain acid soluble protein 1 (88.1%)	16:6829358-6866842	3.51034	1.2742	1.71633	-2.07419	0.015025	-2.8	0.0009	-2.4371	nerve ending "signal" protein
BCHE	Butyrylcholinesterase	13:113411305-113471714	3.3545	1.87237	1.27656	-2.55728	0.00075	-1.8	0.01805	-2.17864	Contributes to the inactivation of the neurotransmitter acetylcholine. Can degrade neurotoxic organophosphate esters.
BCL7C	B-cell CLL/lymphoma 7 protein family member C isoform 1 (81.4%)	10:28305020-28322432	92.5591	208.64	609.435	6.52547	5e-05	2.3	0.002	4.41274	Anti-apoptotic marker
BHLHE40	basic helix-loop-helix family, member e40	13:67830820-67836984	51.0395	103.463	139.423	2.71098	0.000133333	2	0.00215	2.35549	Encodes a basic helix-loop-helix protein expressed in various tissues. The encoded protein can interact with ARNTL or compete for E-box binding sites in the promoter of PER1 and repress CLOCK/ARNTL's transactivation of PER1. This gene is believed to be involved in the control of circadian rhythm and cell differentiation. May function as a transcriptional factor to modulate chondrogenesis in respo…
BHLHE41	basic helix-loop-helix family, member e41	5:51429172-51433848	7.20868	12.7136	19.2919	2.73412	5e-05	1.8	0.0042	2.26706	This gene encodes a basic helix-loop-helix protein expressed in various tissues. The encoded protein can interact with ARNTL or compete for E-box binding sites in the promoter of PER1 and repress CLOCK/ARNTL's transactivation of PER1. This gene is believed to be involved in the control of circadian rhythm and cell differentiation
BMP1	bone morphogenetic protein 1	14:6881394-6923093	8.10199	8.51178	3.45719	-2.3749	0.00025			-2.3749	Cleaves the C-terminal propeptides of procollagen I, II and III. Induces cartilage and bone formation. May participate in dorsoventral patterning during early development by cleaving chordin (CHRD). Responsible for the proteolytic activation of lysyl oxidase LOX
BMPR1A	bone morphogenetic protein receptor, type IA (90.9%)	14:95183008-95185230	0	23.92	20.7427	-3.38196	0.0005			-3.38196	Receptor for BMP2, BMP4, GDF5 and GDF6
BMPR1B	bone morphogenetic protein receptor, type IB (86.3%)	13:97038694-97084440	0.913562	1.15802	0	Reduced	5e-05			Reduced	Receptor for BMP7/OP-1 and GDF5
BOC	Boc homolog (mouse)	13:156157824-156182841	1.51896	1.60639	5.13405	3.37259	0.0001			3.37259	component of a cell-surface receptor complex that mediates cell-cell interactions between muscle precursor cells, and promotes myogenic differentiation
BTG2	B-cell translocation gene 2	9:70327453-70331396	40.9245	95.8174	174.42	4.30073	5e-05	2.3	0.01055	3.30036	Anti-proliferative protein; the function is mediated by association with deadenylase subunits of the CCR4-NOT complex. Activates mRNA deadenylation in a CNOT6 and CNOT7-dependent manner. In vitro can inhibit deadenylase activity of CNOT7 and CNOT8. Involved in cell cycle regulation. Could be involved in the growth arrest and differentiation of the neuronal precursors (By similarity). Modulates tr…
C15orf41	uncharacterized protein C15orf41 isoform 1 (88.6%)	1:150035061-150125614	7.16824	4.0727	2.54369	-2.8	0.0008	-1.8	0.01765	-2.3	similar to Mus musculus PDE1A
C1orf51	chromosome 1 open reading frame 51	4:108088532-108093393	3.11012	10.6217	11.6997	3.94447	5e-05	3.4	5e-05	3.67224	unknown
C1QTNF6	C1q and tumor necrosis factor related protein 6	5:8196796-8203786	0	3.97617	1.51446	-2.34788	0.0012			-2.34788	found in serum and its expression in fat tissues is enhanced in obese, ob/ob and adiponectin null-mice, may be associated with diabetes
C1QTNF9	complement C1q and tumor necrosis factor-related protein 9A precursor (82.1%)	11:2145950-2156811	12.2304	9.72568	5.32113	-2.43913	0.0008			-2.43913	the closest adiponectin paralog of the CTRP family
C2CD2	C2 calcium-dependent domain containing 2	13:215572916-215639734	0	1.97554	1.38128	-2.36548	0.00115			-2.36548	unknown
C6orf165	UPF0704 protein C6orf165 (86.9%)	1:62517228-62545844	0	0.650713	0.573907	4.35035	0.00055			4.35035	unknown
C7orf49	chromosome 7 open reading frame 49	18:14935739-14940095	0	3.39333	3.39493	3.38858	0.0002			3.38858	unknown
CA2	carbonic anhydrase II	4:56157605-56174354	8.17205	10.3347	2.90982	-2.80903	0.000275			-2.80903	catalyzes reversible hydration of carbon dioxide to form biocarbonate
CAMK2A	calcium/calmodulin-dependent protein kinase II alpha (93.7%)	2:158351383-158382671	0	16.0301	18.4272	2.04354	0.00095			2.04354	a prominent kinase in the central nervous system that may function in long-term potentiation and neurotransmitter release. Member of the NMDAR signaling complex in excitatory synapses it may regulate NMDAR-dependent potentiation of the AMPAR and synaptic plasticity (By similarity). Phosphorylates transcription factor FOXO3 on Ser-298 (PubMed:23805378). Activates FOXO3 transcriptional activity (By…
CAMKK2	calcium/calmodulin-dependent protein kinase kinase 2, beta	14:33170491-33229746	3.43654	1.70759	2.28177			-2	0.001	-2	Efficiently phosphorylates 5-AMP-activated protein kinase (AMPK) trimer, including that consisting of PRKAA1, PRKAB1 and PRKAG1.
CARNS1	carnosine synthase 1	2:3814998-3823450	53.584	70.6725	124.955	2.28476	0.000775			2.28476	catalyzes the formation of carnosine (beta-alanyl-L-histidine) and homocarnosine (gamma-aminobutyryl-L-histidine), which are found mainly in skeletal muscle and the central nervous system, respectively (Drozak et al., 2010 [PubMed 20097752]).[supplied by OMIM, Apr 2010], carnosine is an antioxidant (in lipid metabolism)
CCDC6	coiled-coil domain containing 6	14:68150466-68274633	9.59706	10.8809	21.5311	2.40843	0.000175			2.40843	cell cycle regulation
CCDC80	coiled-coil domain containing 80	13:156787520-156825938	25.5142	11.5775	14.0758	-1.80632	0.00425	-2.2	5e-05	-2.00316	inhibits adipocyte differentiation, highly expressed in white adipose tissue
CCDC85C	coiled-coil domain containing 85C	7:128124329-128191460	0.783877	0.921732	2.31299	3	0.001			3	unknown
CCDC91	coiled-coil domain containing 91	5:48589781-48690987	12.6591	17.052	31.8332	2.5921	0.000166667			2.5921	Involved in the regulation of membrane traffic through the trans-Golgi network (TGN).
CCL21	chemokine (C-C motif) ligand 21	10:36233266-36234380	0	6.97215	17.9207	2.49602	0.00055			2.49602	Stem cell homing to wounds? Expressed in neurons in response to injury, Inhibits hemopoiesis and stimulates chemotaxis. Chemotactic in vitro for thymocytes and activated T-cells, but not for B-cells, macrophages, or neutrophils. Shows preferential activity towards naive T-cells. May play a role in mediating homing of lymphocytes to secondary lymphoid organs. Binds to atypical chemokine receptor A…
CCNYL1	cyclin Y-like 1	15:122437602-122478329	17.0995	15.6947	45.7201	2.72209	0.0001			2.72209	Crucial for mouse embryonic development and mammary stem/progenitor cell functions.
CD209	CD209 molecule	2:71917404-71931695	0	7.29203	2.99322	-2.77962	0.0006			-2.77962	also called DC-SIGN, dendritic cell immunogenicity
CD55	CD55 molecule, decay accelerating factor for complement (Cromer blood group)	9:74368905-74393140	1.61057	0.230978	0	Reduced	5e-05			Reduced	also called Complement Decay-Accelerating Factor
CD83	CD83 molecule	7:10798481-10818895	4.04689	5.90734	10.8384	2.85733	0.0006			2.85733	may be involved in the regulation of antigen presentation. A soluble form of this protein can bind to dendritic cells and inhibit their maturation, inhibits T cell activation
CDHR1	protocadherin 21	14:92234819-92259011	3.96373	2.74933	0.297128	-13.4866	5e-05			-13.4866	Potential calcium-dependent cell-adhesion protein.
CDKN1A	cyclin-dependent kinase inhibitor 1A	7:37258067-37267157	14.0543	33.0292	50.3481	3.6	5e-05	2.4	5e-05	3	Potent cyclin-dependent kinase inhibitor, May be the important intermediate by which p53/TP53 mediates its role as an inhibitor of cellular proliferation in response to DNA damage. Binds to and inhibits cyclin-dependent kinase activity, preventing phosphorylation of critical cyclin-dependent kinase substrates and blocking cell cycle progression.
CDO1	cysteine dioxygenase, type I	2:124815047-124827728	20.1063	6.94741	8.07902	-2.61326	0.000816667	-3.5	0.000116667	-3.05663	initiates several important metabolic pathways related to pyruvate and several sulfurate compounds including sulfate, hypotaurine and taurine. Critical regulator of cellular cysteine concentrations. Has an important role in maintaining the hepatic concentation of intracellular free cysteine within a proper narrow range; cysteine homeostasis important for energy balance and fat metabolism
CEBPA	CCAAT/enhancer binding protein (C/EBP), alpha	6:38632195-38634840	4.38365	0.471959	1.48526	-2.94564	0.0027	-9.3	5e-05	-6.12282	marker for adipogenesis
CEBPG	CCAAT/enhancer binding protein (C/EBP), gamma	6:38681439-38722194	5.63018	8.8682	13.2115	2.49447	0.0002	1.6	0.01435	2.04724	wound repair and EGF signaling, anti-inflammatory, critical regualtor of stress response with ATF4
CELA1	chymotrypsin-like elastase family, member 1	5:17250141-17272282	0	1.15748	0.908871	Reduced	5e-05			Reduced	an elastase, acts upon elastin
CELA3A	chymotrypsin-like elastase family, member 3A	6:12251918-12254970	2.74129	1.62262	0	Reduced	5e-05			Reduced	Efficient protease with alanine specificity but only little elastolytic activity, may also function in the intestinal transport and metabolism of cholesterol
CEP192	hypothetical protein LOC445874	6:89917875-89998073	0	0.916188	0.365859	-2.24243	0.0074			-2.24243	Required for mitotic centrosome and spindle assembly. Appears to be a major regulator of pericentriolar material (PCM) recruitment, centrosome maturation, and centriole duplication.
CES1	carboxylesterase 1 (monocyte/macrophage serine esterase 1)	6:27276810-27380644	0	2.15284	0.219614	-4.73399	0.002025	-10.8	5e-05	-7.767	may participate in fatty acyl and cholesterol ester metabolism
CFH	complement component factor h	10:24337538-24406888	4.15741	1.73987	2.71091			-2.4	0.00105	-2.4	Factor H functions as a cofactor in the inactivation of C3b by factor I and also increases the rate of dissociation of the C3bBb complex (C3 convertase) and the (C3b)NBB complex (C5 convertase) in the alternative complement pathway.
CHN2	chimerin (chimaerin) 2	18:47594676-47917399	2.45031	1.8975	0.559492	-4.4	5e-05			-4.4	GTPase-activating protein for p21-rac. Insufficient expression of beta-2 chimaerin is expected to lead to higher Rac activity and could therefore play a role in the progression from low-grade to high-grade tumors
CHRDL1	chordin-like 1	X:104266419-104398294	7.50864	3.05416	5.14398			-2.5	5e-05	-2.5	antagonist of bone morphogenetic protein 4 (BMP4 inhibits profibrotic activities of TGFbeta)
CHRNA1	cholinergic receptor, nicotinic, alpha 1 (muscle)	15:89889109-89903466	0	8.28347	6.44588	-2.54298	0.0007			-2.54298	After binding acetylcholine, the AChR responds by an extensive change in conformation that affects all subunits and leads to opening of an ion-conducting channel across the plasma membrane.
CHST1	carbohydrate (keratan sulfate Gal-6) sulfotransferase 1	2:18178339-18195347	2.01962	1.61244	0.34456	-5.9	0.00055			-5.9	Participates in biosynthesis of selectin ligands. Selectin ligands are present in high endothelial cells (HEVs) and play a central role in lymphocyte homing at sites of inflammation.
CIDEA	Homo sapiens cell death-inducing DFFA-like effector a	7:53340540-53365176	0	12.2733	22.9279	-4.13926	5e-05	-7.63333	5e-05	-5.88629	Acts as a CEBPB coactivator in mammary epithelial cells to control the expression of a subset of CEBPB downstream target genes, including ID2, IGF1, PRLR, SOCS1, SOCS3, XDH, but not casein. By interacting with CEBPB, strengthens the association of CEBPB with the XDH promoter, increases histone acetylation and dissociates HDAC1 from the promoter (By similarity). Binds to lipid droplets and regulat…
CIDEC	cell death-inducing DFFA-like effector c	6:90781494-90795883	15.069	1.96174	3.5801	-9.41313	5e-05	-9.26667	5e-05	-9.3399	Binds to lipid droplets and regulates their enlargement, thereby restricting lipolysis and favoring storage. At focal contact sites between lipid droplets, promotes directional net neutral lipid transfer from the smaller to larger lipid droplets. The transfer direction may be driven by the internal pressure difference between the contacting lipid droplet pair. Its role in neutral lipid transfer a…
CILP2	cartilage intermediate layer protein 2	13:73216901-73224869	16.6363	1.81812	1.75088	Reduced	5e-05			Reduced	May play a role in cartilage scaffolding
CISH	cytokine inducible SH2-containing protein	2:58306071-58314435	0.950322	0.0131744	0	-3.56706	7.5e-05			-3.56706	The encoded protein promotes lipid droplet formation in adipocytes and may mediate adipocyte apoptosis. This gene is regulated by insulin and its expression is positively correlated with insulin sensitivity. Mutations in this gene may contribute to insulin resistant diabetes.
CLCA4	similar to Chloride channel, calcium activated, family member 4	13:36354760-36359051	118.787	119.028	34.9617	-4.84468	0.00095			-4.84468	May be involved in mediating calcium-activated chloride conductance, loss may proimote epithelial-to-mesenchymal transition, may regulate fibrosis
CLCF1	cardiotrophin-like cytokine factor 1	4:142080449-142110266	0	1.27545	1.12574	2.5	0.01295	7.6	5e-05	5.05	Cytokine with B-cell stimulating capability. Binds to and activates the ILST/gp130 receptor, This gene is a member of the glycoprotein (gp)130 cytokine family and encodes cardiotrophin-like cytokine factor 1 (CLCF1). CLCF1 forms a heterodimer complex with cytokine receptor-like factor 1 (CRLF1). This dimer competes with ciliary neurotrophic factor (CNTF) for binding to the ciliary neurotrophic fa…
CLMP	CAR-like membrane protein	9:55394445-55402185	2.63014	1.09007	1.67463			-2.4	0.0004	-2.4	May be involved in the cell-cell adhesion. May play a role in adipocyte differentiation and development of obesity.
CLPS	colipase, pancreatic	7:36546796-36549010	0	2.20673	1.01514	Reduced	5e-05			Reduced	a cofactor needed by pancreatic lipase for efficient dietary lipid hydrolysis
CLSTN3	calsyntenin-3 precursor (90.1%)	5:65899700-65927183	1.14302	0.189475	0.190362	-6	0.0007	-6	0.0004	-6	May modulate calcium-mediated postsynaptic signals. Complex formation with APBA2 and APP, stabilizes APP metabolism and enhances APBA2-mediated suppression of beta-APP40 secretion, due to the retardation of intracellular APP maturation.
CNTFR	ciliary neurotrophic factor receptor subunit alpha preproprotein (91.6%)	1:268964048-268968646	15.231	5.62962	8.53908			-2.4	5e-05	-2.4	This gene encodes a member of the type 1 cytokine receptor family. The encoded protein is the ligand-specific component of a tripartite receptor for ciliary neurotrophic factor, which plays a critical role in neuronal cell survival, differentiation and gene expression. Binding of ciliary neurotrophic factor to the encoded protein recruits the transmembrane components of the receptor, gp130 and le…
COL15A1	collagen alpha-1(XV) chain (87.3%)	6:82011452-82064725	0	2.46681	1.01173	-1.78241	0.0206	-2.7	0.00015	-2.24121	ECM
COL1A1	collagen, type I, alpha 1	12:26408349-26419172	34.9311	8.3432	21.8534	-1.76279	0.014725	-4.2	5e-05	-2.98139	ECM
COL1A2	collagen, type I, alpha 2	9:81357170-81458214	96.0321	49.5387	60.6589	-1.6	0.03875	-1.9	0.0011	-1.75	ECM
COL2A1	collagen alpha-1(II) chain isoform 2 precursor (75.1%)	12:26468506-26480459	100.249	43.0853	56.8894	-32.4341	0.0173	-2.3	5e-05	-17.367	ECM
COL3A1	collagen, type III, alpha 1	15:104067017-104105776	294.882	109.996	187.96			-2.76667	5e-05	-2.76667	ECM
COL4A1	collagen, type IV, alpha 1	11:84372295-84469336	73.9212	50.2867	30.105	-2.56394	5e-05			-2.56394	ECM
COL5A1	collagen, type V, alpha 1	1:308064239-308174334	11.8927	6.16181	5.62798	-2.15259	0.000175	-1.9	0.00015	-2.0263	ECM
COL5A2	collagen, type V, alpha 2	15:104122881-104272687	13.831	5.14717	5.4583	-2.52121	5e-05	-2.76667	5e-05	-2.64394	ECM
COL5A3	collagen, type V, alpha 3	2:69156852-69193735	7.5802	3.43962	5.05235	-1.55396	0.0415167	-2.26667	5e-05	-1.91032	ECM
COL6A2	collagen, type VI, alpha 2	13:218600761-218615843	0	45.5411	22.8934			-1.98927	0.00035	-1.98927	Essential regulator of the ubiquitin (Ubl) conjugation pathway
COL6A3	collagen, type VI, alpha 3	15:151451224-151542446	0	7.97612	4.11113			-1.94013	0.00065	-1.94013	ECM
COPS7B	COP9 signalosome subunit 7B (88.8%)	7:37258052-37267163	0	12.9584	30.4077	3.50769	5e-05			3.50769	Component of the COP9 signalosome complex (CSN), a complex involved in various cellular and developmental processes. The CSN complex is an essential regulator of the ubiquitin (Ubl) conjugation pathway by mediating the deneddylation of the cullin subunits of SCF-type E3 ligase complexes, leading to decrease the Ubl ligase activity of SCF-type complexes such as SCF, CSA or DDB2. The complex is als…
COQ10A	coenzyme Q10 homolog A (yeast) (predicted)	5:23156561-23160338	15.7719	37.1598	31.7903	2.01459	0.0013	2.4	5e-05	2.2073	R4espiratory chain, energy production, OXPHOS, Required for the function of coenzyme Q in the respiratory chain. May serve as a chaperone or may be involved in the transport of Q6 from its site of synthesis to the catalytic sites of the respiratory complexes
CPB1	carboxypeptidase B1	13:97005129-97030476	1.37015	0.751191	0	Reduced	6.66667e-05			Reduced	a highly tissue-specific protein and is a useful serum marker for acute pancreatitis and dysfunction of pancreatic transplants.
CPD	carboxypeptidase D	12:48551834-48622822	5.80388	6.88247	11.3833	2.03032	0.0008			2.03032	a regulatory B-type carboxypeptidase
CPT2	glycine rich protein	6:146702080-146774794	23.3636	29.5519	11.7516	-2	0.00095			-2	a nuclear protein which is transported to the mitochondrial inner membrane. Together with carnitine palmitoyltransferase I, the encoded protein oxidizes long-chain fatty acids in the mitochondria. Defects in this gene are associated with mitochondrial long-chain fatty-acid (LCFA) oxidation disorders
CPXM1	carboxypeptidase X (M14 family), member 1	17:37216075-37222963	6.71129	2.55482	3.4937	-1.92786	0.00625	-2.6	5e-05	-2.26393	May be involved in cell-cell interactions. No carboxypeptidase activity was found yet
CPXM2	carboxypeptidase X (M14 family), member 2	14:144881644-145010683	0	2.78519	2.04742	-2.77729	0.0008			-2.77729	inactive carboxypeptidase?
CRHR1	corticotropin-releasing factor receptor 1 isoform 5 (90.5%)	12:17234329-17236597	1.18385	0.530964	0	Reduced	0.0003			Reduced	encodes a G-protein coupled receptor that binds neuropeptides of the corticotropin releasing hormone family that are major regulators of the hypothalamic-pituitary-adrenal pathway. The encoded protein is essential for the activation of signal transduction pathways that regulate diverse physiological processes including stress, reproduction, immune response and obesity. Has high affinity for CRH a…
CRISPLD1	cysteine-rich secretory protein LCCL domain containing 1	4:66612153-66662201	1.02711	0.159949	0.483143	-2.1	0.03775	-6.4	0.0006	-4.25	may be involved in folic acid pathway
CSPG4	chondroitin sulfate proteoglycan 4	7:62641244-62678668	1.55206	1.33473	0.528408	-3.01536	0.000175			-3.01536	Proteoglycan playing a role in cell proliferation and migration which stimulates endothelial cells motility during microvascular morphogenesis. May also inhibit neurite outgrowth and growth cone collapse during axon regeneration. Cell surface receptor for collagen alpha 2(VI) which may confer cells ability to migrate on that substrate. Binds through its extracellular N-terminus growth factors, ex…
CSRNP1	cysteine-serine-rich nuclear protein 1	13:26092999-26105050	3.25425	9.61371	2.42745			3	0.0001	3	Binds to the consensus sequence 5-AGAGTG-3 and has transcriptional activator activity (By similarity). May have a tumor-suppressor function. May play a role in apoptosis. localizes to the nucleus and expression of this gene is induced in response to elevated levels of axin. The Wnt signalling pathway, which is negatively regulated by axin, is important in axis formation in early development and i…
CST6	cystatin E/M	2:5395319-5396971	0	14.0848	30.5485	3.00155	5e-05			3.00155	Shows moderate inhibition of cathepsin B but is not active against cathepsin C.
CTRB1	chymotrypsinogen B1 (87.5%)	6:12263235-12268566	0	2.77056	1.85384	Reduced	5e-05			Reduced	peptidase
CTRB2	chymotrypsinogen 2-like	6:12251930-12254985	0	2.47822	1.47082	Reduced	5e-05			Reduced	peptidase
CUEDC1	CUE domain containing 1	12:34964027-35053877	15.4357	7.61463	10.6248			-2	0.0003	-2	unknown
CXCL10	chemokine (C-X-C motif) ligand 10	8:75881456-75882217	4.89696	13.7348	6.53439			2.8	0.0006	2.8	also called IP-10, target of ATF3, inhibitory signaling factors such as CXC chemokine CXCL10/Interferon-γ-inducible Protein-10 (which curbs fibroblast migration), are also activated in the infarcted myocardium, presumably countering excessive fibrotic responses, Binding of this protein to CXCR3 results in pleiotropic effects, including stimulation of monocytes, natural killer and T-cell migration…
CXCL2	chemokine (C-X-C motif) ligand 2	8:74206842-74311988	0	1.14966	1.26736	4.1692	0.00065			4.1692	also called GRO-beta or Mip-2alpha, Produced by activated monocytes and neutrophils and expressed at sites of inflammation. Hematoregulatory chemokine, which, in vitro, suppresses hematopoietic progenitor cell proliferation. GRO-beta(5-73) shows a highly enhanced hematopoietic activity.
CXCL9	chemokine (C-X-C motif) ligand 9	8:75801514-75806212	4.68989	24.3785	7.38858			5.26667	0.000283333	5.26667	Cytokine that affects the growth, movement, or activation state of cells that participate in immune and inflammatory response. Chemotactic for activated T-cells. Binds to CXCR3.
CYP1A1	cytochrome P450 1A1	7:63491453-63497651	0	0.155518	0.837734	5.20468	0.0045			5.20468	In liver microsomes, this enzyme is involved in an NADPH-dependent electron transport pathway. It oxidizes a variety of structurally unrelated compounds, including steroids, fatty acids, and xenobiotics
CYP2A19	cytochrome P450 2A19	6:44872083-44877470	7.76438	0.397632	1.8724	-4.35	0.000175	-19.9667	0.000116667	-12.1583	called CYP2F1 in human
CYP2F1	cytochrome P450, family 2, subfamily F, polypeptide 1 (82.7%)	6:44853497-44876802	0	4.46733	0.340595	-5.99396	0.0002			-5.99396	May be involved in the metabolism of various pneumotoxicants including naphthalene. Is able to dealkylate ethoxycoumarin, propoxycoumarin, and pentoxyresorufin but possesses no activity toward ethoxyresorufin and only trace dearylation activity toward benzyloxyresorufin. Bioactivates 3-methylindole (3MI) by dehydrogenation to the putative electrophile 3-methylene-indolenine
CYP4F24P	Homo sapiens cytochrome P450, family 4, subfamily F, polypeptide 24, pseudogene (82.3%)	2:61508651-61510199	3.69074	11.8847	3.05735			3.2	5e-05	3.2	pseudogene
CYP4F55	cytochrome P450, family 4, subfamily F, polypeptide 55	2:61524432-61556033	3.95916	9.88856	4.23382			2.23333	0.00015	2.23333	called CYP4F12 in human, Catalyzes leukotriene B4 omega-hydroxylation and arachidonic acid omega-hydroxylation but with an activity much lower than that of CYP4F2. Catalyzes the hydroxylation of the antihistamine ebastine.
CYR61	cysteine-rich, angiogenic inducer, 61	4:142924665-142927524	6.44094	15.8371	45.8426	6.99186	5e-05	2.5	5e-05	4.74593	Matricellular protein (also called CCN1). The secreted protein encoded by this gene is growth factor-inducible and promotes the adhesion of endothelial cells. The encoded protein interacts with several integrins and with heparan sulfate proteoglycan. This protein also plays a role in cell proliferation, differentiation, angiogenesis, apoptosis, and extracellular matrix formation
DBI	diazepam binding inhibitor (dbi)	15:28578169-28583311	348.183	305.04	173.424	-2	0.00055			-2	regulated by hormones and is involved in lipid metabolism, Binds medium- and long-chain acyl-CoA esters with very high affinity and may function as an intracellular carrier of acyl-CoA esters. It is also able to displace diazepam from the benzodiazepine (BZD) recognition site located on the GABA type A receptor. It is therefore possible that this protein also acts as a neuropeptide to modulate th…
DCN	decorin	5:96093322-96144022	261.996	128.946	204.915			-2	0.0003	-2	plays a role in collagen fibril assembly. Binding of this protein to multiple cell surface receptors mediates its role in tumor suppression, including a stimulatory effect on autophagy and inflammation and an inhibitory effect on angiogenesis and tumorigenesis. This gene and the related gene biglycan are thought to be the result of a gene duplication.
DCUN1D2	DCN1, defective in cullin neddylation 1, domain containing 2	11:86426539-86440079	17.4673	19.7986	54.6114	2.87649	5e-05			2.87649	Potently stimulates the neddylation of cullin components of SCF-type E3 ubiquitin ligase complexes from the NEDD8-conjugating E2 enzyme UBC12. Neddylation of cullins play an essential role in the regulation of SCF-type complexes activity.
DDIT4L	DNA-damage-inducible transcript 4-like	8:129550184-129553912	275.795	94.6681	218.674			-2.9	5e-05	-2.9	Inhibits cell growth by regulating the TOR signaling pathway upstream of the TSC1-TSC2 complex and downstream of AKT1
DGAT2	diacylglycerol O-acyltransferase homolog 2	9:11160733-11176926	34.2374	2.80196	5.46622	-6.55	0.00165	-12.5333	5e-05	-9.54167	Essential acyltransferase that catalyzes the terminal and only committed step in triacylglycerol synthesis by using diacylglycerol and fatty acyl CoA as substrates. Required for synthesis and storage of intracellular triglycerides. Probably plays a central role in cytosolic lipid accumulation.
DLGAP4	disks large-associated protein 4	17:45154894-45165696	14.775	33.7076	18.8823			2.3	5e-05	2.3	May play a role in the molecular organization of synapses and neuronal cell signaling. Could be an adapter protein linking ion channel to the subsynaptic cytoskeleton. May induce enrichment of PSD-95/SAP90 at the plasma membrane
DNAJC25	DnaJ (Hsp40) homolog, subfamily C, member 25	1:283217477-283259035	3.01657	3.41327	8.45976	2.8	0.0009			2.8	unknown
DNM1	dynamin 1	1:302640593-302692544	2.80014	1.12128	1.59307	-1.8	0.02615	-2.5	0.0002	-2.15	Microtubule-associated force-producing protein involved in producing microtubule bundles and able to bind and hydrolyze GTP. Most probably involved in vesicular trafficking processes. Involved in receptor-mediated endocytosis.
DPT	dermatopontin	4:89969399-90001119	21.2417	11.0239	8.01798	-2.62361	5e-05	-1.9	0.00085	-2.26181	Dermatopontin is an extracellular matrix protein with possible functions in cell-matrix interactions and matrix assembly. The protein is found in various tissues and many of its tyrosine residues are sulphated. Dermatopontin is postulated to modify the behavior of TGF-beta through interaction with decorin.
DUSP26	dual specificity phosphatase 26 (putative)	15:59480299-59487131	201.952	260.561	438.965	2.2	0.0009			2.2	may regulate neuronal proliferation and has been implicated in the progression of glioblastoma through its ability to dephosphorylate the p53 tumor suppressor, Inactivates MAPK1 and MAPK3 which leads to dephosphorylation of heat shock factor protein 4 and a reduction in its DNA-binding activity. Inhibits MAP kinase p38 by dephosphorylating it and inhibits p38-mediated apoptosis in anaplastic thyr…
DUSP5	dual specificity phosphatase 5	14:131791196-131803458	0.255324	2.73452	0.33591			10.7	0.0002	10.7	inactivates ERK1
DYNLL1	dynein, light chain, LC8-type 2	14:42956561-42958960	32.2841	62.2909	42.3081			1.9	0.0007	1.9	also called LC8, Acts as one of several non-catalytic accessory components of the cytoplasmic dynein 1 complex that are thought to be involved in linking dynein to cargos and to adapter proteins that regulate dynein function. Cytoplasmic dynein 1 acts as a motor for the intracellular retrograde motility of vesicles and organelles along microtubules. May play a role in changing or maintaining the …
ECE1	endothelin converting enzyme 1	6:73659672-73781945	16.8239	9.89168	6.96574	-2.59027	7.5e-05	-1.7	0.00785	-2.14513	converts big endothelin-1 to endothelin-1(an endothelium-derived potent vasoconstrictor)
ECM1	extracellular matrix protein 1	4:107904424-107909548	8.10357	4.90652	3.42457	-2.40263	0.000475	-1.7	0.01975	-2.05131	Involved in endochondral bone formation as negative regulator of bone mineralization. Stimulates the proliferation of endothelial cells and promotes angiogenesis. Inhibits MMP9 proteolytic activity.
EDNRB	endothelin receptor type B	11:54691936-54718884	2.83848	0.892495	1.18087	-2.39521	0.00915	-3.2	0.0005	-2.79761	target of ATF3, ET receptor, Smooth Muscle Endothelin B Receptors Regulate Blood Pressure but Not Vascular Function or Neointimal Remodeling
EFEMP1	EGF-containing fibulin-like extracellular matrix protein 1	3:89907837-90211602	7.60452	3.72372	4.78492	-1.56761	0.03995	-2	0.0005	-1.7838	encodes a member of the fibulin family of extracellular matrix glycoproteins, Binds EGFR, the EGF receptor, inducing EGFR autophosphorylation and the activation of downstream signaling pathways. May play a role in cell adhesion and migration. May function as a negative regulator of chondrocyte differentiation. In the olfactory epithelium, it may regulate glial cell migration, differentiation and …
EGF	epidermal growth factor (beta-urogastrone)	Un|NW_003541145.1:2387-26695	12.4632	14.0822	43.1244	3.5095	5e-05			3.5095	growth factor, binds EGFR
EGR2	early growth response 2	14:71518194-71521036	0.58847	3.144	2.46957	3.97569	0.0038	5.16667	0.0007	4.57118	Sequence-specific DNA-binding transcription factor. Binds to two specific DNA sites located in the promoter region of HOXA4, Transcriptional regulation of white adipocyte differentiation.
EGR3	early growth response 3	14:7423527-7428677	0.4152	1.60001	2.80118	6.7	5e-05	3.9	0.0001	5.3	Transcription factor involved in muscle spindle development
EHD2	EH-domain containing 2	6:48953702-48972126	0	26.6833	18.3792	-2.08165	0.00055			-2.08165	ATP- and membrane-binding protein that controls membrane reorganization/tubulation upon ATP hydrolysis (By similarity). Plays a role in membrane trafficking between the plasma membrane and endosomes (PubMed:17233914). Important for the internalization of GLUT4. Required for fusion of myoblasts to skeletal muscle myotubes. Required for normal translocation of FER1L5 to the plasma membrane
EIF2C4	eukaryotic translation initiation factor 2C, 4	6:85255834-85296920	7.49679	7.82478	16.2594	2.2	0.000675			2.2	also called AGO4, Required for RNA-mediated gene silencing (RNAi). Binds to short RNAs such as microRNAs (miRNAs) and represses the translation of mRNAs which are complementary to them. Lacks endonuclease activity and does not appear to cleave target mRNAs.
ELMO1	engulfment and cell motility 1	18:40536749-40984215	0	2.60219	1.61254	-2.77851	0.00055			-2.77851	involved in cytoskeletal rearrangements required for phagocytosis of apoptotic cells and cell motility. Acts in assocation with DOCK1 and CRK. Was initially proposed to be required in complex with DOCK1 to activate Rac Rho small GTPases. May enhance the guanine nucleotide exchange factor (GEF) activity of DOCK1.
EMX2	homeobox protein EMX2 isoform 1 (90.6 % similar)	8:41758261-41759583	2.54925	3.93511	0	Reduced	5e-05			Reduced	CNS development, negatively regulated by HOXA10
ENAH	enabled homolog (Drosophila)	10:16214499-16293388	12.7289	15.3673	5.05215	-2.57835	7.5e-05			-2.57835	Ena/VASP proteins are actin-associated proteins involved in a range of processes dependent on cytoskeleton remodeling and cell polarity such as axon guidance and lamellipodial and filopodial dynamics in migrating cells. ENAH induces the formation of F-actin rich outgrowths in fibroblasts. Acts synergistically with BAIAP2-alpha and downstream of NTN1 to promote filipodia formation
ENOX2	ecto-NOX disulfide-thiol exchanger 2	X:122786289-122976493	1.93094	1.66742	4.72051	2.4	0.00025			2.4	This gene is a tumor-specific member of the ECTO-NOX family of genes that encode cell surface NADH oxidases. The encoded protein has two enzymatic activities: catalysis of hydroquinone or NADH oxidation, and protein disulfide interchange. May be involved in cell growth. Probably acts as a terminal oxidase of plasma electron transport from cytosolic NAD(P)H via hydroquinones to acceptors at the ce…
ENPP1	ectonucleotide pyrophosphatase/phosphodiesterase 1	1:35241921-35281914	3.91664	1.32815	1.83395	-2.16833	0.00125	-2.9	5e-05	-2.53417	Appears to modulate insulin sensitivity and function, inhbiits subsequent insulin receptor signaling, overexpression assocaited with insulin resistance, . By generating PPi, plays a role in regulating pyrophosphate levels, and functions in bone mineralization and soft tissue calcification. PPi inhibits mineralization by binding to nascent hydroxyapatite (HA) crystals, thereby preventing further g…
ERAP2	endoplasmic reticulum aminopeptidase 2 (86.6%)	2:107297123-107363739	5.27505	12.1171	8.30793	1.63962	0.024525	2.3	0.00025	1.96981	Aminopeptidase that plays a central role in peptide trimming, a step required for the generation of most HLA class I-binding peptides.
EREG	epiregulin	8:74501758-74521363	0.313414	0.638134	1.87643	6	0.00055			6	Ligand of the EGF receptor/EGFR and ERBB4. Stimulates EGFR and ERBB4 tyrosine phosphorylation (PubMed:9419975). Contributes to inflammation, wound healing, tissue repair, and oocyte maturation by regulating angiogenesis and vascular remodeling and by stimulating cell proliferation, a potent vascular smooth muscle cell-derived mitogen induced by angiotensin II, endothelin-1, and thrombin.
ETNPPL	ethanolamine-phosphate phospho-lyase	8:121603080-121622426	1.14519	0.159201	0	Reduced	5e-05	-7.2	0.0059	-7.2	previous name was AGXT2L1, catalyzes the pyridoxal-phosphate-dependent breakdown of phosphoethanolamine, converting it to ammonia, inorganic phosphate and acetaldehyde
F2R	coagulation factor II (thrombin) receptor	2:87279784-87296140	4.29919	4.27527	1.88128	-2.3	0.00075			-2.3	thrombospondin receptor! Protease-activated receptors (PARs, also known as thrombin receptors) are G-protein-coupled receptors, activated by cleavage of their N-terminal domains by serine proteases. Hydrolysis reveals a tethered peptide ligand, which affects transmembrane signaling.
F2RL2	coagulation factor II (thrombin) receptor-like 2	2:87091985-87216856	13.2799	6.92332	6.89879	-1.91293	0.003025	-1.9	0.00095	-1.90647	Receptor for activated thrombin coupled to G proteins that stimulate phosphoinositide hydrolysis.
FADS2	fatty acid desaturase 2	2:9114346-9152213	10.4229	4.39138	5.68041	-1.84621	0.0186	-2.4	0.000366667	-2.12311	Component of a lipid metabolic pathway that catalyzes biosynthesis of highly unsaturated fatty acids (HUFA) from precursor essential polyunsaturated fatty acids (PUFA) linoleic acid (LA) (18:2n-6) and alpha-linolenic acid (ALA) (18:3n-3). Catalyzes the first and rate limiting step in this pathway
FAH	fumarylacetoacetate hydrolase (fumarylacetoacetase)	7:54556149-54596338	15.657	5.89628	4.88674	-3.23625	5e-05	-2.7	5e-05	-2.96812	encodes the last enzyme in the tyrosine catabolism pathway
FAM213B	family with sequence similarity 213, member B	6:58856808-58859702	0	116.957	90.4034	-2.06148	0.001075			-2.06148	Catalyzes the reduction of prostaglandin-ethanolamide H(2) (prostamide H(2)) to prostamide F(2alpha) with NADPH as proton donor. Also able to reduce prostaglandin H(2) to prostaglandin F(2alpha), he PGF2α metabolite at early time points, naproxen sodium did not hinder positive morphological adaptations of the upper body in response to resistance training. OXIDSTIVE STRESS, INFLAMMATION, ETC
FAM46B	family with sequence similarity 46, member B	6:77873703-77881026	1.98083	10.5838	3.70628	1.86013	0.0293	5.3	5e-05	3.58006	unknown
FAP	fibroblast activation protein, alpha	15:76323039-76393598	5.18443	2.32273	3.35872			-2.2	0.0003	-2.2	Cell surface glycoprotein serine protease that participates in extracellular matrix degradation and involved in many cellular processes including tissue remodeling, fibrosis, wound healing, inflammation and tumor growth
FASN	fatty acid synthase	12:1023511-1032662	9.87756	0.871943	0.91693	-11.1893	5e-05	-11.7667	5e-05	-11.478	Fatty acid synthetase catalyzes the formation of long-chain fatty acids from acetyl-CoA, malonyl-CoA and NADPH. This multifunctional protein has 7 catalytic activities and an acyl carrier protein
FAXDC2	fatty acid hydroxylase domain containing 2	16:74279164-74308994	4.15775	3.66447	1.5929	-2.6	0.0006			-2.6	cholestreol biosynthesis, lipid etabolism
FBLN1	fibulin 1	5:1071068-1158742	8.27151	3.98795	8.56609			-2.1	0.00075	-2.1	Incorporated into fibronectin-containing matrix fibers. May play a role in cell adhesion and migration along protein fibers within the extracellular matrix (ECM). Could be important for certain developmental processes and contribute to the supramolecular organization of ECM architecture, in particular to those of basement membranes. Has been implicated in a role in cellular transformation and tum…
FBLN2	fibulin 2	13:78502870-78527222	6.06888	2.2152	3.6458			-2.7	0.0007	-2.7	This gene encodes an extracellular matrix protein, which belongs to the fibulin family. This protein binds various extracellular ligands and calcium. It may play a role during organ development, in particular, during the differentiation of heart, skeletal and neuronal structures.
FBN1	fibrillin 1	1:137357553-137390175	25.431	12.1118	11.7311	-2.03406	0.00431667	-2.56667	6.66667e-05	-2.30037	The encoded preproprotein is proteolytically processed to generate two proteins including the extracellular matrix component fibrillin-1 and the protein hormone asprosin. Fibrillin-1 is an extracellular matrix glycoprotein that serves as a structural component of calcium-binding microfibrils. These microfibrils provide force-bearing structural support in elastic and nonelastic connective tissue t…
FBP2	Fructose-1,6-bisphosphatase class 1 1	10:31837932-31900482	185.735	285.194	477.54	2.52962	0.000233333	1.5	0.03765	2.01481	encodes a gluconeogenesis regulatory enzyme which catalyzes the hydrolysis of fructose 1,6-bisphosphate to fructose 6-phosphate and inorganic phosphate. Catalyzes the hydrolysis of fructose 1,6-bisphosphate to fructose 6-phosphate in the presence of divalent cations and probably participates in glycogen synthesis from carbohydrate precursors, such as lactate.
FBXW4P1	Homo sapiens F-box and WD repeat domain containing 4 pseudogene 1 (80.0%)	11:86369721-86374303	23.8673	25.2191	61.7819	2.6	5e-05			2.6	unknown
FGFR2	fibroblast growth factor receptor 2	14:142500501-142570296	0	0.789918	0			Reduced	5e-05	Reduced	Tyrosine-protein kinase that acts as cell-surface receptor for fibroblast growth factors and plays an essential role in the regulation of cell proliferation, differentiation, migration and apoptosis, and in the regulation of embryonic development.
FMOD	fibromodulin	9:70356595-70367394	7.00481	2.61272	2.74255	-2.58872	0.00015	-2.7	0.0001	-2.64436	Affects the rate of fibrils formation. May have a primary role in collagen fibrillogenesis
FN1	fibronectin 1	15:130357894-130430796	18.7757	6.75782	4.92983	-3.81181	5e-05	-2.8	5e-05	-3.30591	Glycoprotein present in a soluble dimeric form in plasma, and in a dimeric or multimeric form at the cell surface and in extracellular matrix. Fibronectin is involved in cell adhesion and migration processes including embryogenesis, wound healing, blood coagulation, host defense, and metastasis.
FNDC1	fibronectin type III domain containing 1	1:9838880-9939315	1.89923	0.859997	0.758444	-2.52404	0.000725	-2.2	0.001	-2.36202	May be an activator of G protein signaling. potential role for AGS8-Gβγ in VEGF signal processing. AGS8 might play a key role in tissue adaptation by regulating angiogenic events.
FNTB	farnesyltransferase, CAAX box, beta	7:95473096-95507362	16.0139	25.3835	55.6219	3.45002	5e-05	1.6	0.02505	2.52501	Essential subunit of the farnesyltransferase complex. Catalyzes the transfer of a farnesyl moiety from farnesyl diphosphate to a cysteine at the fourth position from the C-terminus of several proteins having the C-terminal sequence Cys-aliphatic-aliphatic-X.
FOS	v-fos FBJ murine osteosarcoma viral oncogene homolog	7:104293827-104296291	26.099	71.2986	181.901	7.09594	5e-05	2.7	0.00228333	4.89797	Part of AP-1 transcriptional complex
FRAS1	Fraser syndrome 1	8:77753517-78202864	1.48336	0.948169	0.513547	-2.9	5e-05	-1.6	0.027	-2.25	This gene encodes an extracellular matrix protein that appears to function in the regulation of epidermal-basement membrane adhesion and organogenesis during development.
FRZB	frizzled-related protein	15:97838142-97881633	13.1073	42.7393	51.4044	3.98637	5e-05	3.3	5e-05	3.64318	Antagonist of Wnt8 signaling.
FSCN1	fascin	3:4776500-4794657	11.2725	8.80631	4.63306	-2.49311	0.000216667			-2.49311	Organizes filamentous actin into bundles with a minimum of 4.1:1 actin/fascin ratio. Plays a role in the organization of actin filament bundles and the formation of microspikes, membrane ruffles, and stress fibers. Important for the formation of a diverse set of cell protrusions, such as filopodia, and for cell motility and migration.
FST	follistatin	16:34779039-34784066	11.5027	3.45532	5.78911	-1.99789	0.0109833	-3.36667	0.000116667	-2.68228	Binds directly to activin and functions as an activin antagonist. Specific inhibitor of the biosynthesis and secretion of pituitary follicle stimulating hormone (FSH).
FUCA2	fucosidase, alpha-L- 2, plasma	1:24129146-24151404	0	4.22422	2.06444			-2.04618	0.00075	-2.04618	Alpha-L-fucosidase is responsible for hydrolyzing the alpha-1,6-linked fucose joined to the reducing-end N-acetylglucosamine of the carbohydrate moieties of glycoproteins.
GALNT16	polypeptide N-acetylgalactosaminyltransferase 16	7:99153544-99263645	0	4.07942	1.72759	-1.9725	0.0054			-1.9725	Catalyzes the initial reaction in O-linked oligosaccharide biosynthesis, the transfer of an N-acetyl-D-galactosamine residue to a serine or threonine residue on the protein receptor.
GALNTL1	UDP-N-acetyl-alpha-D-galactosamine:polypeptide N-acetylgalactosaminyltransferase-like 1	7:99153600-99263627	4.48995	1.86592	2.3437	-2	0.006975	-3.33333	0.000133333	-2.66667	Catalyzes the initial reaction in O-linked oligosaccharide biosynthesis, the transfer of an N-acetyl-D-galactosamine residue to a serine or threonine residue on the protein receptor.
GAS7	growth arrest-specific 7	12:57510517-57544476	1.81282	0.666809	1.12493	-1.6	0.0486	-2.7	0.0001	-2.15	May play a role in promoting maturation and morphological differentiation of cerebellar neurons. Also involved in motor neuron function associated with muscle strength maintenance.
GATM	glycine amidinotransferase (L-arginine:glycine amidinotransferase)	1:140845024-140861764	2.4614	0.849302	1.14776	-2.05667	0.022625	-2.9	0.001	-2.47833	Catalyzes the biosynthesis of guanidinoacetate, the immediate precursor of creatine. Creatine plays a vital role in energy metabolism in muscle tissues. May play a role in embryonic and central nervous system development. May be involved in the response to heart failure by elevating local creatine synthesis.
GATSL3	GATS protein-like 3	14:50300851-50305677	7.22687	3.03895	3.62922	-2.03414	0.00815	-2.4	0.0004	-2.21707	Functions as an intracellular arginine sensor within the amino acid-sensing branch of the TORC1 signaling pathway. As a homodimer or a heterodimer with GATSL2, binds and inhibits the GATOR subcomplex GATOR2 and thereby mTORC1. Binding of arginine to GATSL3 allosterically disrupts the interaction of GATSL3-containing dimers with GATOR2 which can in turn activate mTORC1 and the TORC1 signaling path…
GBE1	1 4-alpha-glucan-branching enzyme (89.4%)	13:184210886-184232244	44.0483	34.42	17.7974	-2.43012	0.0002			-2.43012	Required for sufficient glycogen accumulation. The alpha 1-6 branches of glycogen play an important role in increasing the solubility of the molecule and, consequently, in reducing the osmotic pressure within cells.
GBP1	guanylate binding protein 1, interferon-inducible	4:139612347-139676554	9.75532	82.9883	30.8228	3.24384	5e-05	8.56667	5e-05	5.90526	Hydrolyzes GTP to GMP in 2 consecutive cleavage reactions. Exhibits antiviral activity against influenza virus. Promote oxidative killing and deliver antimicrobial peptides to autophagolysosomes, providing broad host protection against different pathogen classes.
GBP2	guanylate binding protein 2, interferon-inducible	4:139612346-139633862	0	2.22022	5.41293			2.5	0.00035	2.5	Hydrolyzes GTP to GMP in 2 consecutive cleavage reactions, but the major reaction product is GDP (PubMed:8706832). Exhibits antiviral activity against influenza virus. Promote oxidative killing and deliver antimicrobial peptides to autophagolysosomes, providing broad host protection against different pathogen classes
GBP4	guanylate binding protein 4	4:139582094-139601161	0	1.9173	38.2164	14.7018	5e-05			14.7018	Binds GTP, GDP and GMP. Hydrolyzes GTP very efficiently; GDP rather than GMP is the major reaction product. Plays a role in erythroid differentiation (By similarity).
GBP6	guanylate binding protein 6	4:139275327-139299853	0.759914	3.05139	2.75985	3.9537	0.0002	4	5e-05	3.97685	Binds GTP, GDP and GMP.
GBP7	guanylate binding protein 7	4:139582086-139601514	2.26068	43.5308	29.431	13	5e-05	19.3	5e-05	16.15	Hydrolyzes GTP to GMP in two consecutive cleavage reactions. Promote oxidative killing and deliver antimicrobial peptides to autophagolysosomes, providing broad host protection against different pathogen classes
GCNT4	glucosaminyl (N-acetyl) transferase 4, core 2 (beta-1,6-N-acetylglucosaminyltransferase)	2:85696057-85722035	2.17648	1.3152	0.661966	-3.3	0.00015	-1.7	0.0406	-2.5	Glycosyltransferase that mediates core 2 O-glycan branching, an important step in mucin-type biosynthesis. Does not have core 4 O-glycan or I-branching enzyme activity.
GLUL	predicted gene 4949; glutamate-ammonia ligase (glutamine synthetase)	9:135960435-135968442	305.029	175.475	122.881	-2.5	0.000525	-1.63333	0.0269667	-2.06667	This enzyme has 2 functions: it catalyzes the production of glutamine and 4-aminobutanoate (gamma-aminobutyric acid, GABA), the latter in a pyridoxal phosphate-independent manner (By similarity). Essential for proliferation of fetal skin fibroblasts
GNAI1	guanine nucleotide binding protein (G protein), alpha inhibiting 1	9:110558083-110592594	0	2.77341	1.21979	-1.98936	0.01425			-1.98936	the protein encoded by this gene represents the alpha subunit of an inhibitory complex. The encoded protein is part of a complex that responds to beta-adrenergic signals by inhibiting adenylate cyclase. Two transcript variants encoding different isoforms have been found for this gene. [provided by RefSeq, Jan 2012]
GNG10	guanine nucleotide binding protein (G protein), gamma 10	1:283259090-283266472	65.3784	91.1505	132.692	2.06345	0.0006			2.06345	involved as a modulator or transducer in various transmembrane signaling systems
GNG8	guanine nucleotide binding protein (G protein), gamma 8	6:47854441-47858048	0.852214	0.585212	0	Reduced	5e-05			Reduced	involved as a modulator or transducer in various transmembrane signaling systems
GPC3	glypican 3	X:125675616-126059392	14.1587	6.07766	10.2729			-2.3	5e-05	-2.3	Cell surface proteoglycan that bears heparan sulfate. Inhibits the dipeptidyl peptidase activity of DPP4 (CD26). May be involved in the suppression/modulation of growth in the predominantly mesodermal tissues and organs. May play a role in the modulation of IGF2 interactions with its receptor and thereby modulate its function. May regulate growth and tumor predisposition.
GPC4	glypican 4	X:125341051-125453817	4.63713	3.15148	1.78081	-2.58355	0.000375			-2.58355	Cell surface proteoglycan that bears heparan sulfate.
GPM6B	glycoprotein M6B	X:11383146-11536257	2.94088	1.2231	1.9421			-2.4	0.00075	-2.4	May be involved in neural development. Involved in regulation of osteoblast function and bone formation. Involved in matrix vesicle release by osteoblasts; this function seems to involve maintenance of the actin cytoskeleton. May be involved in cellular trafficking of SERT and thereby in regulation of serotonin uptake.
GPR137B	integral membrane protein GPR137B (90.2%)	14:59240071-59282834	2.79552	0.752789	1.70193			-3.7	0.00065	-3.7	inhibition suppresses proliferation
GPRC5B	G protein-coupled receptor, family C, group 5, member B	3:26696898-26823504	20.6166	20.821	43.1741	2.06468	0.0007			2.06468	negative modulator of insulin secretion
GPX1	glutathione peroxidase 1	13:35147276-35148345	118.514	120.121	40.035	-3	5e-05			-3	Protects the hemoglobin in erythrocytes from oxidative breakdown.
GPX2	glutathione peroxidase 2	7:95388549-95392539	3.40421	1.71925	35.0007	10.0984	5e-05			10.0984	Could play a major role in protecting mammals from the toxicity of ingested organic hydroperoxides. Tert-butyl hydroperoxide, cumene hydroperoxide and linoleic acid hydroperoxide but not phosphatidycholine hydroperoxide, can act as acceptors.
GPX3	glutathione peroxidase 3 (plasma)	16:78282308-78290916	99.3716	45.8754	67.0743			-2.2	0.000766667	-2.2	Protects cells and enzymes from oxidative damage, by catalyzing the reduction of hydrogen peroxide, lipid peroxides and organic hydroperoxide, by glutathione.
GRAMD2	GRAM domain containing 2	7:65576202-65618973	0.652252	0.921564	2.89973	4.4	0.001			4.4	unknown
GRAMD3	similar to GRAM domain-containing protein 2	7:65576441-65619545	0	0.65254	1.20791	5.8974	0.0003			5.8974	unknown
GRB14	growth factor receptor-bound protein 14	15:79273967-79400890	6.3118	3.1124	0.526744	-11.8028	5e-05	-2	0.0137	-6.90142	Adapter protein which modulates coupling of cell surface receptor kinases with specific signaling pathways. Binds to, and suppresses signals from, the activated insulin receptor (INSR). Potent inhibitor of insulin-stimulated MAPK3 phosphorylation. Plays a critical role regulating PDPK1 membrane translocation in response to insulin stimulation and serves as an adapter protein to recruit PDPK1 to a…
GRIFIN	galectin-related inter-fiber protein	3:2250302-2251668	1.26715	0.062348	0	Reduced	5e-05			Reduced	carbohydrate-binding galextin
GSTA3	glutathione S-transferase A3 (83.0%)	7:134289616-134312033	0	0.931351	0	Reduced	5e-05			Reduced	Conjugation of reduced glutathione to a wide number of exogenous and endogenous hydrophobic electrophiles. Catalyzes isomerization reactions that contribute to the biosynthesis of steroid hormones. Efficiently catalyze obligatory double-bond isomerizations of delta(5)-androstene-3,17-dione and delta(5)-pregnene-3,20-dione, precursors to testosterone and progesterone, respectively.
Gtf2a1	transcription initiation factor IIA subunit 1 isoform 2 (80.3%)	1:181450838-181454013	0	0.145748	0.603281	Induced	5e-05			Induced	also called TFIIA, a component of the transcription machinery of RNA polymerase II and plays an important role in transcriptional activation. TFIIA in a complex with TBP mediates transcriptional activity.
GVIN1	GTPase, very large interferon inducible 1	9:3718352-3724910	0.43849	1.4272	0.809775	1.8	0.04525	3.3	0.0002	2.55	unknown
GVINP1	GTPase, very large interferon inducible pseudogene 1 (81.3%)	15:91445945-91446760	4.8418	13.3157	22.4356	1.97187	0.02905			1.97187	long ncRNA that interacts with all-trans-retinoic acid
HAGLR	Homo sapiens HOXD antisense growth-associated long non-coding RNA (HAGLR), transcript variant 8 (85.6%)	7:59486446-59502292	2.99448	0.732382	0.106859	4.6	5e-05	2.8	0.00105	3.7	The protein encoded by this gene may function in hyaluronic acid binding and cell adhesion.
HAPLN3	hyaluronan and proteoglycan link protein 3	5:7536000-7536585	0	4.47348	0	-25.0714	0.00065	-4.1	0.00095	-14.5857	May function in hyaluronic acid binding.
HBA	hemoglobin, alpha	3:40950680-40951551	0	315.903	161.588	-3.56618	5e-05			-3.56618	Involved in oxygen transport from the lung to the various peripheral tissues.
HBA2	hemoglobin subunit alpha (87.3%)	3:40950671-40951542	330.941	159.328	94.8088	-3.5	5e-05	-2.1	0.0002	-2.8	Involved in oxygen transport from the lung to the various peripheral tissues, also regulates the effects of NO on vascular reactivity [PMID: 23123858 ]
HBB	hemoglobin beta chain complex	9:5633104-5634363	223.151	91.9875	66.637	-3.46884	5e-05	-2.46667	8.33333e-05	-2.96775	Involved in oxygen transport from the lung to the various peripheral tissues
HBEGF	heparin-binding EGF-like growth factor	2:148047628-148058091	20.5731	71.2372	43.7162	2.03885	0.00586667	3.43333	5e-05	2.73609	Growth factor that mediates its effects via EGFR, ERBB2 and ERBB4. Required for normal cardiac valve formation and normal heart function. Promotes smooth muscle cell proliferation. May be involved in macrophage-mediated cellular proliferation. It is mitogenic for fibroblasts, but not endothelial cells. It is able to bind EGF receptor/EGFR with higher affinity than EGF itself and is a far more pot…
HES1	hairy and enhancer of split 1	13:140633461-140635357	9.36615	21.4176	146.745	15.1687	5e-05	2.23333	0.00123333	8.70104	Transcriptional repressor of genes that require a bHLH protein for their transcription. May act as a negative regulator of myogenesis by inhibiting the functions of MYOD1 and ASH1.
HMCN2	hemicentin 2	1:304331042-304445872	5.16783	4.03334	2.50571	-2.16339	0.000425			-2.16339	belong to the fibulin family of extracellular matrix (ECM) proteins that plays pivotal roles during development and homeostasis of a variety of vertebrate tissues.
HOGA1	4-hydroxy-2-oxoglutarate aldolase 1	14:118462771-118490341	5.21076	2.78817	1.82253	-2.91136	0.000633333	-1.9	0.0094	-2.40568	Catalyzes the final step in the metabolic pathway of hydroxyproline.
HOXA10	homeobox A10	18:50027130-50035206	0	0	1.71237	Induced	5e-05	Induced	0.0177	Induced	inhibits EMX2, Sequence-specific transcription factor which is part of a developmental regulatory system that provides cells with specific positional identities on the anterior-posterior axis. Binds to the DNA sequence 5-AA[AT]TTTTATTAC-3.
HOXA10L	homeobox protein Hox-A10-like	chr18:50027130-50035230	0	11.8409	14.6751	Induced	5e-05	Induced	0.01885	Induced	unknown
HOXA11	homeo box A11	18:50021686-50025358	0	0.14056	0.793532	Induced	5e-05			Induced	Sequence-specific transcription factor which is part of a developmental regulatory system that provides cells with specific positional identities on the anterior-posterior axis.
HOXA4	homeo box A4	18:50076565-50078844	7.42097	3.03732	4.06938	-1.8	0.0186	-2.4	0.00015	-2.1	Sequence-specific transcription factor which is part of a developmental regulatory system that provides cells with specific positional identities on the anterior-posterior axis. Binds to sites in the 5-flanking sequence of its coding region with various affinities. The consensus sequences of the high and low affinity binding sites are 5-TAATGA[CG]-3 and 5-CTAATTTT-3.
HOXA7	homeobox A7	18:50050529-50053989	0	5.15642	12.4101	4.10736	5e-05			4.10736	Sequence-specific transcription factor which is part of a developmental regulatory system that provides cells with specific positional identities on the anterior-posterior axis.
HOXA9	homeobox A9	18:50040503-50044693	0.137446	4.61616	7.08331	51.5	0.00015	33.6	5e-05	42.55	Sequence-specific transcription factor which is part of a developmental regulatory system that provides cells with specific positional identities on the anterior-posterior axis. Required for induction of E-selectin and VCAM-1, on the endothelial cells surface at sites of inflammation, promotes angiogenesis
HOXC6	homeo box C6	5:19686473-19696504	14.1552	5.44879	2.2838	-6.0352	5e-05	-2.6	0.00035	-4.3176	Developmental transcription factor
HOXD8	homeobox D8	15:91398357-91402902	8.96093	33.3403	71.6609	7.73185	5e-05	3.7	5e-05	5.71592	Sequence-specific transcription factor which is part of a developmental regulatory system that provides cells with specific positional identities on the anterior-posterior axis
HOXD9	homeobox D9	15:91372676-91393538	2.29127	8.7035	20.3551	8.78145	5e-05	3.8	5e-05	6.29072	Sequence-specific transcription factor which is part of a developmental regulatory system that provides cells with specific positional identities on the anterior-posterior axis
HP	haptoglobin-related protein; haptoglobin	6:14643377-14648241	0	6.28058	1.08324	-1.81777	0.0385	-5.2	5e-05	-3.50888	potential biomarker for diabetes, Higher post-acute myocardial infarction plasma haptoglobin level is associated with poor long-term overall survival.
HRG	histidine-rich glycoprotein	13:133895238-133906330	1.45858	0.0110749	0	Reduced	5e-05			Reduced	The physiological function has not been determined but it is known that the protein binds heme, dyes and divalent metal ions. The encoded protein also has a peptide that displays antimicrobial activity against C. albicans, E. coli, S. aureus, P. aeruginosa, and E. faecalis. It can inhibit rosette formation and interacts with heparin, thrombospondin and plasminogen. Two of the protein's effects, t…
HSPG2	basement membrane-specific heparan sulfate proteoglycan core protein (88.7%)	6:73850684-73857935	0	55.849	38.1242	-2.10579	0.0004			-2.10579	anti-angiogenic, Integral component of basement membranes. Component of the glomerular basement membrane (GBM), responsible for the fixed negative electrostatic membrane charge, and which provides a barrier which is both size- and charge-selective. It serves as an attachment substrate for cells. Plays essential roles in vascularization. Critical for normal heart development and for regulating the…
ID2	inhibitor of DNA binding 2, dominant negative helix-loop-helix protein	3:135801779-135804369	0	2.59588	6.09228			2.34691	0.00095	2.34691	Regulates the circadian clock by repressing the transcriptional activator activity of the CLOCK-ARNTL/BMAL1 heterodimer. Restricts the CLOCK and ARNTL/BMAL1 localization to the cytoplasm. Plays a role in both the input and output pathways of the circadian clock: in the input component, is involved in modulating the magnitude of photic entrainment and in the output component, contributes to the re…
ID4	inhibitor of DNA binding 4, dominant negative helix-loop-helix protein	7:16178088-16182991	0	0.689204	0.752172	3.03848	0.00045			3.03848	Transcriptional regulator (lacking a basic DNA binding domain) which negatively regulates the basic helix-loop-helix (bHLH) transcription factors by forming heterodimers and inhibiting their DNA binding and transcriptional activity. Implicated in regulating a variety of cellular processes, including cellular growth, senescence, differentiation, apoptosis, angiogenesis, and neoplastic transformati…
IER2	immediate early response 2	2:66210149-66212997	3.77803	9.86296	12.6051	3.41121	5e-05	2.6	0.0001	3.00561	Required for fibroblast motility during wound healing assays [PMID: 22120713]
IER3	immediate early response 3	7:26987528-26989270	7.51846	21.1451	4.01473		0.02445	2.8	5e-05	2.8	functions in the protection of cells from Fas- or tumor necrosis factor type alpha-induced apoptosis; May play a role in the ERK signaling pathway by inhibiting the dephosphorylation of ERK by phosphatase PP2A-PPP2R5C holoenzyme. Acts also as an ERK downstream effector mediating survival. As a member of the NUPR1/RELB/IER3 survival pathway, may provide pancreatic ductal adenocarcinoma with remark…
IER5	immediate early response gene 5 protein (84.4%)	9:134670287-134671264	0	23.2768	60.3636			2.59328	0.00025	2.59328	This gene encodes a protein that is similar to other immediate early response proteins. In the mouse, a similar gene may play an important role in mediating the cellular response to mitogenic signals. Studies in rats found the expression of a similar gene to be increased after waking and sleep deprivation.
IGFBP4	insulin-like growth factor binding protein 4	12:22276125-22289602	12.3904	6.15807	3.07784	-3.76403	0.000166667	-2.06667	0.0128667	-2.91535	This gene is a member of the insulin-like growth factor binding protein (IGFBP) family and encodes a protein with an IGFBP domain and a thyroglobulin type-I domain. The protein binds both insulin-like growth factors (IGFs) I and II and circulates in the plasma in both glycosylated and non-glycosylated forms. Binding of this protein prolongs the half-life of the IGFs and alters their interaction w…
IGFBP5	insulin-like growth factor binding protein 5	15:131682266-131684608	21.4923	8.02047	8.73576	-2.37966	0.00055	-2.7	5e-05	-2.53983	IGF-binding proteins prolong the half-life of the IGFs and have been shown to either inhibit or stimulate the growth promoting effects of the IGFs on cell culture. They alter the interaction of IGFs with their cell surface receptors.
IGFN1	immunoglobulin-like and fibronectin type III domain containing 1	10:28062768-28079935	9.46776	17.8729	83.408	7.41058	5e-05	1.9	0.00675	4.65529	Part of a novel Z-band protein complex that includes KY and FLNC
IGLC	immunoglobulin lambda constant	14:52423078-52423532	0	8.13242	35.9931	2.99736	0.0005			2.99736	antigen processing
IGLL5	immunoglobulin lambda-like polypeptide 5	14:52423075-52424866	1.02155	9.53848	4.43293	3.65	0.0118	5.63333	0.000383333	4.64167	his gene encodes one of the immunoglobulin lambda-like polypeptides. It is located within the immunoglobulin lambda locus but it does not require somatic rearrangement for expression. The first exon of this gene is unrelated to imm
IL4I1	interleukin 4 induced 1	6:50635544-50645419	3.80604	2.64869	0.991481	-4.04919	0.00015			-4.04919	Lysosomal L-amino-acid oxidase with highest specific activity with phenylalanine. May play a role in lysosomal antigen processing and presentation
INHA	inhibin, alpha	15:134507303-134511490	8.35021	7.40399	1.06085	-8.07898	0.0001			-8.07898	This gene encodes a member of the TGF-beta (transforming growth factor-beta) superfamily of proteins. The encoded preproprotein is proteolytically processed to generate multiple peptide products, including the alpha subunit of the inhibin A and B protein complexes. These complexes negatively regulate follicle stimulating hormone secretion from the pituitary gland. Inhibins have also been implicat…
IRX3	homeobox transcription factor iriquois 3	6:28168073-28170875	0	34.4469	14.6361	-2.2693	0.00445			-2.2693	Transcription factor. Involved in SHH-dependent neural patterning. Together with NKX2-2 and NKX6-1 acts to restrict the generation of motor neurons to the appropriate region of the neural tube. Belongs to the class I proteins of neuronal progenitor factors, which are repressed by SHH signals. Involved in the transcriptional repression of MNX1 in non-motor neuron cells
ISLR	immunoglobulin superfamily containing leucine-rich repeat	7:63967907-63971175	10.6021	4.90955	6.37249	-1.7	0.02285	-2.2	0.0002	-1.95	Among its related pathways are Response to elevated platelet cytosolic Ca2+
ITGA6	integrin, alpha 6	15:87830669-87901323	4.72232	4.24062	1.92891	-2.4	0.00035			-2.4	Integrin alpha-6/beta-1 is a receptor for laminin on platelets. Integrin alpha-6/beta-4 is a receptor for laminin in epithelial cells and it plays a critical structural role in the hemidesmosome (By similarity). ITGA6:ITGB4 binds to NRG1 (via EGF domain) and this binding is essential for NRG1-ERBB signaling (PubMed:20682778). ITGA6:ITGB4 binds to IGF1 and this binding is essential for IGF1 signal…
ITGB8	integrin, beta 8	9:98590297-98771861	0.919201	1.94814	2.541	2.8	5e-05	2.1	0.0006	2.45	Mediate cell-cell and cell-extracellular matrix interactions, receptor for firbonectin
ITIH3	inter-alpha (globulin) inhibitor H3	13:38106333-38120182	1.23155	0.361947	0.205927	-6.0428	0.001075	-3.4	0.00135	-4.7214	May act as a carrier of hyaluronan in serum or as a binding protein between hyaluronan and other matrix protein, including those on cell surfaces in tissues to regulate the localization, synthesis and degradation of hyaluronan which are essential to cells undergoing biological processes.
IVNS1ABP	influenza virus NS1A-binding protein (92.0%)	9:138967897-138991711	25.5511	19.0853	11.1849	-2.3	0.001			-2.3	Plays a role in cell division and in the dynamic organization of the actin skeleton as a stabilizer of actin filaments by association with F-actin through Kelch repeats. Protects cells from cell death induced by actin destabilization; Protects neurons from dendritic spines and actin filaments damage induced by the actin-destabilizing cytochalasin B when overexpressed. Activates Erk signaling path…
JAZF1	JAZF zinc finger 1	18:49162099-49329949	3.97129	1.74382	1.76372	-2.3	0.00165	-2.3	0.00045	-2.3	acts as a transcriptional corepressor of orphan nuclear receptor NR2C2 (PubMed:15302918). Inhibits expression of the gluconeogenesis enzyme PCK2 through inhibition of NR2C2 activity (By similarity). Also involved in transcriptional activation of NAMPT by promoting expression of PPARA and PPARD (By similarity). Plays a role in lipid metabolism by suppressing lipogenesis, increasing lipolysis and d…
JUNB	jun B proto-oncogene	2:66505148-66507024	23.6631	69.0487	124.503	5.02114	5e-05	2.9	0.00025	3.96057	Part of AP-1 transcriptional complex, maintains skeletal muscle mass and promotes hypertrophy (PMID: 20921137)
KCNC4	potassium voltage-gated channel subfamily C member 4 isoform a (89.3%)	4:120280837-120310013	9.53094	18.832	21.7202	2.23274	0.000375	2	0.00025	2.11637	This protein mediates the voltage-dependent potassium ion permeability of excitable membranes. Assuming opened or closed conformations in response to the voltage difference across the membrane, the protein forms a potassium-selective channel through which potassium ions may pass in accordance with their electrochemical gradient.
KCNE1L	KCNE1 (potassium voltage-gated channel, Isk-related family, member 1)-like	X:105356201-105357712	6.91475	3.37998	1.22089	-5.7	5e-05	-2	0.0142	-3.85	also called KCNE5, Potassium channel ancillary subunit that is essential for generation of some native K(+) currents by virtue of formation of heteromeric ion channel complex with voltage-gated potassium (Kv) channel pore-forming alpha subunits. Functions as an inhibitory beta-subunit of the repolarizing cardiac potassium ion channel KCNQ1.
KCNIP2	Kv channel interacting protein 2	14:122709354-122726483	0	4.45256	1.188			-3.74792	5e-05	-3.74792	Regulatory subunit of Kv4/D (Shal)-type voltage-gated rapidly inactivating A-type potassium channels. Modulates channel density, inactivation kinetics and rate of recovery from inactivation in a calcium-dependent and isoform-specific manner. In vitro, modulates KCND2/Kv4.2 and KCND3/Kv4.3 currents. Involved in KCND2 and KCND3 trafficking to the cell surface. May be required for the expression of …
KCNJ11	ATP-sensitive inward rectifier potassium channel Kir6.2	2:44815157-44817311	32.5824	38.2942	80.3723	2.46417	5e-05			2.46417	This receptor is controlled by G proteins. Inward rectifier potassium channels are characterized by a greater tendency to allow potassium to flow into the cell rather than out of it. Their voltage dependence is regulated by the concentration of extracellular potassium; as external potassium is raised, the voltage range of the channel opening shifts to more positive voltages. The inward rectificat…
KCNJ4	potassium inwardly-rectifying channel, subfamily J, member 4	5:6808885-6830864	4.30284	4.50451	9.97769	2.3	0.0009			2.3	Several different potassium channels are known to be involved with electrical signaling in the nervous system. One class is activated by depolarization whereas a second class is not. The latter are referred to as inwardly rectifying K+ channels, and they have a greater tendency to allow potassium to flow into the cell rather than out of it. This asymmetry in potassium ion conductance plays a key …
KCNK13	potassium channel, subfamily K, member 13	7:118432388-118545904	0.819775	0.192845	0	Reduced	5e-05	-4.36667	0.0262	-4.36667	Potassium channel displaying weak inward rectification in symmetrical K(+) solution.
KCNQ4	potassium voltage-gated channel subfamily KQT member 4 (Voltage-gated potassium channel subunit Kv7.4) (Potassium channel subunit alpha KvLQT4)	6:157393602-157448978	7.4655	8.96998	3.33257	-2.53528	0.00045			-2.53528	Probably important in the regulation of neuronal excitability. May underlie a potassium current involved in regulating the excitability of sensory cells of the cochlea. KCNQ4 channels are blocked by linopirdin, XE991 and bepridil, whereas clofilium is without significant effect. Muscarinic agonist oxotremorine-M strongly suppress KCNQ4 current in CHO cells in which cloned KCNQ4 channels were coex…
KIT	v-kit Hardy-Zuckerman 4 feline sarcoma viral oncogene homolog	8:43550230-43601377	1.75688	1.48746	0.243251	-7.40344	0.00015			-7.40344	stem cell marker
KLF10	Kruppel-like factor 10	4:37443345-37453432	60.5001	202.549	198.166	3.33229	0.0001	3.36667	5e-05	3.34948	Transcriptional repressor which binds to the consensus sequence 5-GGTGTG-3. Plays a role in the regulation of the circadian clock; binds to the GC box sequence in the promoter of the core clock component ARTNL/BMAL1 and represses its transcriptional activity. Regulates the circadian expression of genes involved in lipogenesis, gluconeogenesis, and glycolysis in the liver. Represses the expression…
KY	kyphoscoliosis peptidase	13:83262383-83308022	11.2968	28.9076	35.3913	2.98013	5e-05	2.6	5e-05	2.79007	Probable cytoskeleton-associated protease required for normal muscle growth. Involved in function, maturation and stabilization of the neuromuscular junction. May act by cleaving muscle-specific proteins such as FLNC
LAD1	ladinin 1	10:28176378-28181806	0	5.00673	4.24962	-2.54826	0.00035			-2.54826	Anchoring filament protein which is a component of the basement membrane zone.
LAMA2	laminin, alpha 2	1:37369071-37545462	2.04442	0.858483	1.68201			-2.4	0.0005	-2.4	ECM, encodes the alpha 2 chain, which constitutes one of the subunits of laminin 2 (merosin) and laminin 4 (s-merosin).
LAMA4	laminin, alpha 4	1:87740886-87892989	8.39065	5.08724	3.75962	-2.2	0.00015	-1.6	0.00795	-1.9	ECM
LAMB1	laminin, beta 1	9:118439607-118514521	0	10.6166	5.81438			-1.82592	0.0011	-1.82592	ECM, encodes the beta chain isoform laminin, beta 1
LAYN	layilin	9:44120118-44140934	2.36278	1.05672	0.464709	-5.06007	0.000725	-2.2	0.0083	-3.63004	Receptor for hyaluronate.
LBX1	ladybird homeobox 1	14:122027605-122029561	5.81024	12.2572	24.1743	4.64473	5e-05	2.1	0.0012	3.37236	Key regulator of muscle precursor cell migration and is required for the acquisition of dorsal identities of forelimb muscles
LEPREL1	leprecan-like 1	13:136665573-136863046	9.18662	4.81652	4.08095	-2.26677	0.00035	-1.9	0.0012	-2.08338	also called P3H2, Shows prolyl 3-hydroxylase activity catalyzing the post-translational formation of 3-hydroxyproline in -Xaa-Pro-Gly-sequences in collagens, especially types II, IV and V.
LILRB3	leukocyte immunoglobulin-like receptor subfamily B member 3 isoform 1 precursor	16:86761441-86843793	4.42989	7.67592	12.1785	2.7	5e-05	1.7	0.00335	2.2	May act as receptor for class I MHC antigens. Becomes activated upon coligation of LILRB3 and immune receptors, such as FCGR2B and the B-cell receptor. Down-regulates antigen-induced B-cell activation by recruiting phosphatases to its immunoreceptor tyrosine-based inhibitor motifs (ITIM).
LIMK1	LIM domain kinase 1	3:10936580-10961582	21.0029	26.5731	42.9043	2	0.0008			2	LIM kinases (LIMKs), EC 2.7.11.1, are dual specificity kinases (serine/threonine and tyrosine), which phosphorylate and inactivate cofilin (a key regulator of actin cytoskeleton dynamics). There are two isoforms of LIMK: LIMK1 and LIMK2.
LPCAT3	lysophosphatidylcholine acyltransferase 3	5:66143912-66182247	11.3226	15.1575	23.8326	2.1	0.00065			2.1	Catalyzes also the conversion of lysophosphatidylserine (1-acyl-2-hydroxy-sn-glycero-3-phospho-L-serine or LPS) into phosphatidylserine (1,2-diacyl-sn-glycero-3-phospho-L-serine or PS) (LPSAT activity). Has also weak lysophosphatidylethanolamine acyltransferase activity (LPEAT activity). Favors polyunsaturated fatty acyl-CoAs as acyl donors compared to saturated fatty acyl-CoAs. Seems to be the m…
LRP6	low-density lipoprotein receptor-related protein 6 precursor (88.8%)	X:47591668-47595208	0	50.9162	47.3357	2.03493	0.00105			2.03493	Component of the Wnt-Fzd-LRP5-LRP6 complex that triggers beta-catenin signaling through inducing aggregation of receptor-ligand complexes into ribosome-sized signalsomes. Cell-surface coreceptor of Wnt/beta-catenin signaling, which plays a pivotal role in bone formation. The Wnt-induced Fzd/LRP6 coreceptor complex recruits DVL1 polymers to the plasma membrane which, in turn, recruits the AXIN1/GS…
LRRC46	leucine rich repeat containing 46	12:23961013-23967525	0.627753	0.103275	0	Reduced	5e-05	-6.1	0.0107	-6.1	unknown
LRRN1	neuronal leucine-rich repeat protein	13:66680353-66718530	3.05441	1.6738	1.30532	-2.3	0.0007	-1.8	0.00545	-2.05	unknown
LSS	lanosterol synthase (2,3-oxidosqualene-lanosterol cyclase)	13:218517443-218540339	2.52786	1.21608	0.886989	-2.88843	0.0005	-2.1	0.00355	-2.49421	Catalyzes the cyclization of (S)-2,3 oxidosqualene to lanosterol, a reaction that forms the sterol nucleus. Through the production of lanosterol may regulate lens protein aggregation and increase transparency.
LUM	lumican	5:96175871-96183382	56.6947	28.8757	27.7691	-2.03817	0.00105	-2	0.0008	-2.01908	This gene encodes a member of the small leucine-rich proteoglycan (SLRP) family that includes decorin, biglycan, fibromodulin, keratocan, epiphycan, and osteoglycin. In these bifunctional molecules, the protein moiety binds collagen fibrils and the highly charged hydrophilic glycosaminoglycans regulate interfibrillar spacings. Lumican is the major keratan sulfate proteoglycan of the cornea but is…
LYPLAL1	lysophospholipase-like 1	10:11029594-11144013	6.28711	4.77457	1.32436	-4.7	0.0008			-4.7	Has depalmitoylating activity toward KCNMA1. Does not exhibit phospholipase nor triacylglycerol lipase activity, able to hydrolyze only short chain substrates due to its shallow active site.
LYSMD2	LysM, putative peptidoglycan-binding, domain containing 2	1:133183232-133200016	0	15.8104	16.3285	2.24952	0.00085			2.24952	unknown
MAFF	v-maf musculoaponeurotic fibrosarcoma oncogene family, protein F (avian)	5:6966176-6978612	7.32248	19.313	16.3389	2.20421	0.002	2.6	5e-05	2.40211	interacts with the upstream promoter region of the oxytocin receptor gene. May be a transcriptional enhancer in the up-regulation of the oxytocin receptor gene at parturition. Since it lacks a putative transactivation domain, it may behave as a transcriptional repressor when it dimerize among himself. May also serve as a transcriptional activator by dimerizing with other (usually larger) basic-zi…
MAL2	mal, T-cell differentiation protein 2	4:20613478-20662627	1.33662	0.0613095	0.14369	-9.3	0.0012	-21.8	0.0005	-15.55	Member of the machinery of polarized transport. Required for the indirect transcytotic route at the step of the egress of the transcytosing cargo from perinuclear endosomes in order for it to travel to the apical surface via a raft-dependent pathway.
MAOB	monoamine oxidase B	X:43355511-43474320	8.88896	13.2262	20.2468	2.28622	0.000366667	1.5	0.04375	1.89311	Monoamine Oxidases (MAO) catalyze the oxidation of monoamines such as dopamine, serotonin and adrenalin. They are found bound to the outer membrane of mitochondria in most cell types in the body. Two subtypes of MAO have been identified: MAO-A and MAO-B.
MAP3K14	mitogen-activated protein kinase kinase kinase 14	12:18391605-18432544	7.13425	17.1592	6.77414			2.4	0.0001	2.4	encodes mitogen-activated protein kinase kinase kinase 14, which is a serine/threonine protein-kinase. This kinase binds to TRAF2 and stimulates NF-kappaB activity. It shares sequence similarity with several other MAPKK kinases. It participates in an NF-kappaB-inducing signalling cascade common to receptors of the tumour-necrosis/nerve-growth factor (TNF/NGF) family and to the interleukin-1 type-…
MAP3K7CL	MAP3K7 C-terminal like	13:202866434-202894743	4.98079	10.0772	21.0599	4.08489	5e-05	2	0.00175	3.04245	unknown
MAPK6	mitogen-activated protein kinase 6	GL892378-2:133085-168104	18.9915	9.19077	6.6492	2.16502	0.000375			2.16502	Atypical MAPK protein. Phosphorylates microtubule-associated protein 2 (MAP2) and MAPKAPK5. The precise role of the complex formed with MAPKAPK5 is still unclear, but the complex follows a complex set of phosphorylation events: upon interaction with atypical MAPKAPK5, ERK3/MAPK6 is phosphorylated at Ser-189 and then mediates phosphorylation and activation of MAPKAPK5, which in turn phosphorylates…
MBP	myelin basic protein	9:51452193-51557199	11.3569	7.80695	4.24654	-2.9	0.0004	-2.1	0.0028	-2.5	a major constituent of the myelin sheath of oligodendrocytes and Schwann cells in the nervous system. However, MBP-related transcripts are also present in the bone marrow and the immune system.
MCAM	melanoma cell adhesion molecule	9:74195615-74207951	0	47.6908	24.2313	-2.7	0.00025			-2.7	Plays a role in cell adhesion, and in cohesion of the endothelial monolayer at intercellular junctions in vascular tissue. Its expression may allow melanoma cells to interact with cellular elements of the vascular system, thereby enhancing hematogeneous tumor spread. Could be an adhesion molecule active in neural crest cells during embryonic development. Acts as surface receptor that triggers tyr…
MEDAG	mesenteric estrogen-dependent adipogenesis	11:7396533-7414732	0	4.17702	1.89072	-1.75103	0.02385			-1.75103	Involved in processes that promote adipocyte differentiation, lipid accumulation, and glucose uptake in mature adipocytes.
METRNL	meteorin, glial cell differentiation regulator-like	12:554561-562460	11.0242	33.701	22.3337	1.98962	0.00365	3.1	5e-05	2.54481	Hormone induced following exercise or cold exposure that promotes energy expenditure. Induced either in the skeletal muscle after exercise or in adipose tissue following cold exposure and is present in the circulation. Able to stimulate energy expenditure associated with the browning of the white fat depots and improves glucose tolerance. Does not promote an increase in a thermogenic gene program…
METTL11B	methyltransferase like 11B	4:88441625-88460670	4.40512	11.8812	17.5007	3.96667	5e-05	2.63333	0.000266667	3.3	Methyltransferase
METTL21C	protein-lysine methyltransferase METTL21C (85.4%)	11:78326043-78333395	21.1566	12.7355	5.10161	-4.29221	5e-05			-4.29221	Protein-lysine methyltransferase.
METTL21EP	Homo sapiens methyltransferase like 21E, pseudogene (85.0%)	11:78541319-78542472	27.653	76.5105	159.269	5.8	5e-05	2.8	5e-05	4.3	pseudogene
MFAP2	microfibrillar-associated protein 2	6:69920814-69928799	10.18	4.58789	6.72461			-2.2	0.00075	-2.2	Component of the elastin-associated microfibrils.
MFAP5	microfibrillar associated protein 5	5:65516887-65623236	65.3913	35.937	30.4633	-2.07908	0.001425	-1.8	0.00265	-1.93954	May play a role in hematopoiesis. In the cardiovascular system, could regulate growth factors or participate in cell signaling in maintaining large vessel integrity (By similarity). Component of the elastin-associated microfibrils (PubMed:8557636).
MGARP	mitochondria-localized glutamic acid-rich protein	chr8:93384981-93399190	3.96669	4.89426	15.0671	3.8	0.00075			3.8	Plays a role in the trafficking of mitochondria along microtubules. Regulates the kinesin-mediated axonal transport of mitochondria to nerve terminals along microtubules during hypoxia. Participates in the translocation of TRAK2/GRIF1 from the cytoplasm to the mitochondrion. Also plays a role in steroidogenesis through maintenance of mitochondrial abundance and morphology
MGP	matrix Gla protein	5:61054229-61058317	344.872	251.762	174.388	-2	0.001			-2	functions as a physiological inhibitor of ectopic tissue calcification
MICAL2	microtubule associated monoxygenase, calponin and LIM domain containing 2	2:50507857-50615686	2.70439	7.01552	17.6738	6.85645	5e-05	2.6	0.00175	4.72823	Monooxygenase that promotes depolymerization of F-actin by mediating oxidation of specific methionine residues on actin. Acts by modifying actin subunits through the addition of oxygen to form methionine-sulfoxide, leading to promote actin filament severing and prevent repolymerization
MID1IP1	mid1-interacting protein 1 (86.8%)	X:38727708-38730111	74.315	124.178	210.152	2.70635	0.0002	1.63333	0.0248	2.16984	Plays a role in the regulation of lipogenesis in liver. Up-regulates ACACA enzyme activity. Required for efficient lipid biosynthesis, including triacylglycerol, diacylglycerol and phospholipid. Involved in stabilization of microtubules
MIDN	midnolin	2:77790524-77799357	11.9999	25.4774	23.7241	2	0.002	2.1	0.00065	2.05	May be involved in regulation of genes related to neurogenesis in the nucleolus. Might regulate glucokinase
MLLT11	myeloid/lymphoid or mixed-lineage leukemia (trithorax homolog, Drosophila); translocated to, 11	4:107418967-107433555	14.7005	18.9843	1.89505	-7.68229	0.0002			-7.68229	Cofactor for the transcription factor TCF7 (PubMed:26079538). Involved in regulation of lymphoid development by driving multipotent hematopoietic progenitor cells towards a T cell fate (PubMed:21715312).
MMP14	matrix metallopeptidase 14 (membrane-inserted)	7:81413667-81425248	0	9.77153	3.66397	-1.76815	0.010575	-2.8	5e-05	-2.28407	ECM degradation
MMP19	matrix metallopeptidase 19	5:22759702-22766092	2.80486	0.975908	1.26394	-2.23775	0.00765	-2.9	0.0004	-2.56887	ECM degradation
MMP2	72 kDa type IV collagenase	6:27526395-27553927	54.8419	25.9536	35.2086	-1.60135	0.0273667	-2.16667	0.000216667	-1.88401	ECM degradation
MPZ	myelin protein zero	4:97031539-97036934	30.797	16.7151	5.70122	-5.85609	5e-05	-1.8	0.00775	-3.82805	Creation of an extracellular membrane face which guides the wrapping process and ultimately compacts adjacent lamellae
MRC2	mannose receptor, C type 2	12:15951697-15978403	9.70609	4.6698	5.38697	-1.8	0.0051	-2.1	5e-05	-1.95	plays a role in extracellular matrix remodeling by mediating the internalization and lysosomal degradation of collagen ligands.
MSS51	Protein MSS51, mitochondrial	14:82360229-82375080	36.4832	16.5826	42.6771			-2.2	0.0003	-2.2	COX1 mRNA-specific translational activator
MSTN	myostatin	15:105734308-105739223	9.22026	3.45264	9.05724			-2.7	0.000766667	-2.7	Acts specifically as a negative regulator of skeletal muscle growth.
MSX1	msh homeobox 1 (81.6%)	8:43067822-43081688	0	4.44172	1.89031	-1.70249	0.01855			-1.70249	encodes a member of the muscle segment homeobox gene family, involved in dedifferentiation of myotubes. The encoded protein functions as a transcriptional repressor during embryogenesis through interactions with components of the core transcription complex and other homeoproteins.
MTUS2	microtubule associated tumor suppressor candidate 2	11:6099356-6174467	1.5695	5.36253	2.04174			3.4	5e-05	3.4	Binds microtubules. Together with MAPRE1 may target the microtubule depolymerase KIF2C to the plus-end of microtubules. May regulate the dynamics of microtubules at their growing distal tip.
MUM1L1	PWWP domain-containing protein MUM1L1 (84.4%)	X:101143263-101172529	5.88203	3.33667	2.51214	-2.56892	0.000225	-1.8	0.0036	-2.18446	unknown, Mum1 is required for efficient DNA repair and cell survival following DNA damage
MYBPH	myosin binding protein H	9:125331944-125342473	33.4863	497.659	976.443	29.0759	5e-05	14.7	5e-05	21.8879	Binds to myosin; probably involved in interaction with thick myofilaments in the A-band
MYH1	myosin heavy chain	12:58110958-58133067	2.66571	14.3416	26.4797	9.9	5e-05	5.4	5e-05	7.65	Major contractile protein which converts chemical energy into mechanical energy through the hydrolysis of ATP
MYH10	myosin	12:56123498-56235644	1.37046	1.34352	0.361558	-4.63057	5e-05			-4.63057	represents a conventional non-muscle myosin; it should not be confused with the unconventional myosin-10 (MYO10), Cellular myosin that appears to play a role in cytokinesis, cell shape, and specialized functions such as secretion and capping. Involved with LARP6 in the stabilization of type I collagen mRNAs for CO1A1 and CO1A2. During cell spreading, plays an important role in cytoskeleton reorga…
MYH13	myosin-13	12:57877290-57933831	67.1301	113.169	203.911	3	0.0001	1.7	0.0394	2.35	Fast twitching myosin mediating the high-velocity and low-tension contractions of specific striated muscles; superfast fiber limited to extraocular and laryngeal muscles
MYH3	myosin, heavy chain 3, skeletal muscle, embryonic	12:58110958-58132945	0	2.47964	13.5829	9.99357	5e-05			9.99357	Major contractile protein which converts chemical energy into mechanical energy through the hydrolysis of ATP
MYL10	myosin, light chain 10, regulatory	3:8726941-8735930	0	1.01164	0.98488	Reduced	5e-05			Reduced	novel regulatory myosin light chain gene (termed precursor lymphocyte-specific regulatory light chain or PLRLC) that is expressed specifically in precursor B and T lymphocytes. PLRLC is the first example of a regulatory myosin light chain gene which displays specific expression in non-muscle cells.
MYL6B	myosin light polypeptide 6B (Smooth muscle and nonmuscle myosin light chain alkali 6B) (Myosin light chain 1 slow-twitch muscle A isoform) (MLC1sa)	5:23255204-23259847	31.7221	4.13712	1.38665	-12.8146	5e-05	-7.7	5e-05	-10.2573	Regulatory light chain of myosin. Does not bind calcium
MYLIP	myosin regulatory light chain interacting protein	7:12713065-12733740	8.49164	5.00489	17.1939	2.0215	0.00075	-1.7	0.0059	0.16075	E3 ubiquitin-protein ligase that mediates ubiquitination and subsequent proteasomal degradation of myosin regulatory light chain (MRLC), LDLR, VLDLR and LRP8. Activity depends on E2 enzymes of the UBE2D family. Proteasomal degradation of MRLC leads to inhibit neurite outgrowth in presence of NGF by counteracting the stabilization of MRLC by saposin-like protein (CNPY2/MSAP) and reducing CNPY2-sti…
MYOC	myocilin	9:125551266-125562629	40.2993	16.114	34.4212			-2.5	5e-05	-2.5	ECM, matricellular, Secreted glycoprotein regulating the activation of different signaling pathways in adjacent cells to control different processes including cell adhesion, cell-matrix adhesion, cytoskeleton organization and cell migration. Promotes substrate adhesion, spreading and formation of focal contacts. Negatively regulates cell-matrix adhesion and stress fiber assembly through Rho prote…
MYOD1	myogenic differentiation 1	2:44483014-44484730	25.6423	55.8113	38.2562			2.2	0.0007	2.2	Acts as a transcriptional activator that promotes transcription of muscle-specific target genes and plays a role in muscle differentiation. Together with MYF5 and MYOG, co-occupies muscle-specific gene promoter core region during myogenesis. Induces fibroblasts to differentiate into myoblasts. Interacts with and is inhibited by the twist protein.
N4BP3	Nedd4 binding protein 3	2:82023556-82036053	2.58677	1.70676	0.997659	-2.6	0.0005			-2.6	involved in neural development
NDEL1	nuclear distribution protein nudE-like 1 isoform B (91.0%)	12:56123372-56235644	0	1.76134	1.68757	-3.69271	5e-05			-3.69271	Required for organization of the cellular microtubule array and microtubule anchoring at the centrosome. Also required during brain development for the migration of newly formed neurons from the ventricular/subventricular zone toward the cortical plate. Plays a role, together with DISC1, in the regulation of neurite outgrowth. Required for mitosis in some cell types but appears to be dispensible …
NDUFA6	NADH dehydrogenase (ubiquinone) 1 alpha subcomplex, 6, 14kDa	5:3856063-3860910	3.39201	28.0167	0.155694			8.3	5e-05	8.3	Accessory subunit of the mitochondrial membrane respiratory chain NADH dehydrogenase (Complex I), that is believed to be not involved in catalysis. Complex I functions in the transfer of electrons from NADH to the respiratory chain. The immediate electron acceptor for the enzyme is believed to be ubiquinone.
NEDD4L	E3 ubiquitin-protein ligase NEDD4-like isoform 7 (87.9%)	1:180055797-180130143	2.9423	3.00046	7.98612	2.7	0.0004			2.7	E3 ubiquitin-protein ligase which accepts ubiquitin from an E2 ubiquitin-conjugating enzyme in the form of a thioester and then directly transfers the ubiquitin to targeted substrates. Inhibits TGF-beta signaling by triggering SMAD2 and TGFBR1 ubiquitination and proteasome-dependent degradation. Promotes ubiquitination and internalization of various plasma membrane channels such as ENaC, Nav1.2, …
NEK7	NIMA (never in mitosis gene a)-related kinase 7	10:25626917-25738481	0	16.4737	15.9503	2.09449	0.00105			2.09449	Protein kinase which plays an important role in mitotic cell cycle progression. Required for microtubule nucleation activity of the centrosome, robust mitotic spindle formation and cytokinesis. Phosphorylates RPS6KB1.
NID1	nidogen 1	14:59407109-59434787	10.6277	3.6262	5.72927	-1.9	0.016	-2.9	5e-05	-2.4	Sulfated glycoprotein widely distributed in basement membranes and tightly associated with laminin. ECM, Also binds to collagen IV and perlecan. It probably has a role in cell-extracellular matrix interactions.
NID2	nidogen 2 (osteonidogen)	1:201971912-202045166	5.2292	2.51263	2.3058	-2.34592	0.000325	-2.1	0.00115	-2.22296	ECM, Cell adhesion glycoprotein which is widely distributed in basement membranes. Binds to collagens I and IV, to perlecan and to laminin 1. Does not bind fibulins. It probably has a role in cell-extracellular matrix interactions.
NKAIN1	Na+/K+ transporting ATPase interacting 1	6:81479860-81532109	4.97409	6.08578	11.4019	2.27001	0.00085			2.27001	NKAIN1 is a member of a family of mammalian proteins with similarity to Drosophila Nkain and interacts with the beta subunit of Na,K-ATPase (ATP1B1; MIM 182330) (Gorokhova et al., 2007 [PubMed 17606467]).[supplied by OMIM, Jun 2009]
NMI	N-myc (and STAT) interactor	15:3984-29294	2.78226	3.76579	6.60986	2.45076	0.000875			2.45076	May be involved in augmenting coactivator protein recruitment to a group of sequence-specific transcription factors. Augments cytokine-mediated STAT transcription. Enhances CBP/p300 coactivator protein recruitment to STAT1 and STAT5.
NMNAT2	nicotinamide nucleotide adenylyltransferase 2	9:136809814-136959638	1.07306	1.23316	3.49494	3.3	5e-05			3.3	Catalyzes the recersible formation of NAD(+) from nicotinamide mononucleotide (NMN) and ATP.
NNAT	neuronatin	chr17:46043583-46045822	9.0072	2.40719	4.65608			-3.7	0.0009	-3.7	May participate in the maintenance of segment identity in the hindbrain and pituitary development, and maturation or maintenance of the overall structure of the nervous system. May function as a regulatory subunit of ion channels.
NPNT	nephronectin	8:124111041-124229472	3.38792	0.207604	0.578967	-4.74463	0.003075	-16.3	0.00185	-10.5223	Functional ligand of integrin alpha-8/beta-1 in kidney development. Regulates the expression of GDNF with integrin alpha-8/beta-1 which is essential for kidney development. May also play a role in the development and function of various tissues, regulating cell adhesion, spreading and survival through the binding of several integrins
NQO1	NAD(P)H dehydrogenase, quinone 1	6:16238852-16248813	15.5469	16.5879	33.8539	2.21095	0.00035			2.21095	The enzyme apparently serves as a quinone reductase in connection with conjugation reactions of hydroquinons involved in detoxification pathways as well as in biosynthetic processes such as the vitamin K-dependent gamma-carboxylation of glutamate residues in prothrombin synthesis.
NR4A3	neuron-derived orphan receptor-1 alfa (NOR-1)	1:269817144-269852707	0.274148	2.59481	2.5703	10.3119	5e-05	10.4333	5e-05	10.3726	Transcriptional activator that binds to regulatory elements in promoter regions in a cell- and response element (target)-specific manner. Induces gene expression by binding as monomers to the NR4A1 response element (NBRE) 5-AAAAGGTCA-3 site and as homodimers to the Nur response element (NurRE) site in the promoter of their regulated target genes (By similarity). Plays a role in the regulation of …
NRG4	neuregulin 4	7:60852113-60869919	0	9.7118	20.9124	3.01979	0.00095			3.01979	ErbB4 ligand, also an adipokine, brown fat-enriched secreted factor Nrg4 preserves metabolic homeostasis through attenuation of hepatic lipogenesis.
NRK	nik-related protein kinase (90.1%)	X:100896654-101021682	1.09827	0.773451	0.282824	-3.9	0.00015			-3.9	May phosphorylate cofilin-1 and induce actin polymerization through this process, during the late stages of embryogenesis. Involved in the TNF-alpha-induced signaling pathway
NT5C3A	5'-nucleotidase, cytosolic IIIA	18:44383394-44425325	24.7678	25.2132	59.1477	2.45416	7.5e-05			2.45416	catalizes UMP and CMP
NT5E	5'-nucleotidase, ecto (CD73)	1:60831849-60881527	2.03938	0.850655	0.929581	-2.2	0.00415	-2.4	0.001	-2.3	converts AMP to adenosine
NTNG2	netrin-G2 precursor (77.7%)	6:54657585-54665043	4.16102	2.88639	0.730002	-5.7	5e-05			-5.7	Involved in controlling patterning and neuronal circuit formation at the laminar, cellular, subcellular and synaptic levels. Promotes neurite outgrowth of both axons and dendrites.
OGN	osteoglycin	3:43250504-43259402	0	20.3658	7.99741	-1.81982	0.0042			-1.81982	Induces bone formation in conjunction with TGF-beta-1 or TGF-beta-2.
OSBPL6	oxysterol binding protein-like 6	15:93542516-93634501	6.65466	1.87074	4.1771			-3.6	5e-05	-3.6	Weakly binds 25-hydroxycholesterol.
OSR2	odd-skipped related 2 (Drosophila)	4:40894622-40902369	3.94458	2.97181	13.005	3.28566	5e-05			3.28566	Wnt-related pathway, Represses BMP4 signaling, blocks Msx1-mediated inhibition of Dkk2/Sfrp2
OTUD1	OTU domain-containing protein 1 (88.7%)	10:57274219-57275204	0	33.3203	89.9677	1.94339	0.02475			1.94339	Deubiquitinating enzyme that specifically hydrolyzes Lys-63-linked polyubiquitin to monoubiquitin
P2RY1	P2Y1 nucleotide receptor	13:101032050-101038365	10.108	15.6554	20.5109	2	0.0011	1.5	0.0283	1.75	receptor for extracellular adenine nucleotides such as ATP and ADP. In platelets binding to ADP leads to mobilization of intracellular calcium ions via activation of phospholipase C, a change in platelet shape, and probably to platelet aggregation. in muscle might inhibit chloride channels, inhibition of chloride channels by extracellular ATP has implications for muscle excitability and fatigue, …
PAAF1	Proteasomal ATPase Associated Factor 1 (87.3%)	9:9070454-9123996	0	3.15649	5.25102	2.412	0.00105			2.412	hibits proteasome 26S assembly and proteolytic activity by impairing the association of the 19S regulatory complex with the 20S core.
PADI2	peptidyl arginine deiminase, type II	6:70039607-70099188	4.66097	5.76665	0.12521	-37.5478	5e-05			-37.5478	Catalyzes the deimination of arginine residues of proteins.
PAH	phenylalanine hydroxylase (90.3%)	5:85017950-85061131	0.914011	0.106868	0	Reduced	5e-05			Reduced	PAH encodes the enzyme phenylalanine hydroxylase that is the rate-limiting step in phenylalanine catabolism. Deficiency of this enzyme activity results in the autosomal recessive disorder phenylketonuria. [provided by RefSeq, Jul 2008]
PAK1	p21 (CDKN1A)-activated kinase 3; p21 protein (Cdc42/Rac)-activated kinase 1	9:12979526-13124092	0	41.8591	21.9896	-1.64172	0.0207			-1.64172	Can directly phosphorylate BAD and protects cells against apoptosis. Activated by interaction with CDC42 and RAC1. Functions as GTPase effector that links the Rho-related GTPases CDC42 and RAC1 to the JNK MAP kinase pathway. Phosphorylates and activates MAP2K1, and thereby mediates activation of downstream MAP kinases. Involved in the reorganization of the actin cytoskeleton, actin stress fibers …
PAMR1	peptidase domain containing associated with muscle regeneration 1	2:27877534-27954885	0	2.33572	0.861715	-3.18595	0.0013	-2.8	0.0012	-2.99298	May play a role in regeneration of skeletal muscle.
PAQR6	progestin and adipoQ receptor family member VI	4:102502143-102507682	7.71837	2.63881	2.30775	-3.44559	5e-05	-2.96667	8.33333e-05	-3.20613	may play a role in adipose metabolism
PBX3	pre-B-cell leukemia homeobox 3	1:300208196-300433684	2.785	3.60127	8.43537	3.05561	5e-05			3.05561	transcriptional activator that binds the sequence 5-ATCAATCAA-3, induces epithelial-mesenchymal transition (in gastric cancer setting)
PCDH12	protocadherin 12	2:149752322-149765708	4.31538	3.28028	1.71755	-2.57005	0.000225			-2.57005	Cellular adhesion molecule that may play an important role in cell-cell interactions at interendothelial junctions. Promotes homotypic calcium-dependent aggregation and adhesion and clusters at intercellular junctions. Unable to bind to catenins, weakly associates with the cytoskeleton (By similarity).
PCOLCE	procollagen C-endopeptidase enhancer	3:7918290-7923586	50.5744	32.6762	24.6084	-2.10628	0.000525	-1.5	0.01575	-1.80314	Binds to the C-terminal propeptide of type I procollagen and enhances procollagen C-proteinase activity. C-terminal processed part of PCPE (CT-PCPE) may have an metalloproteinase inhibitory activity.
PCSK6	proprotein convertase subtilisin/kexin type 6 isoform PACE4CS preproprotein (85.0%)	1:311243199-311348304	2.47427	0.563377	1.39056			-4.4	0.0009	-4.4	likely to represent an endoprotease activity within the constitutive secretory pathway, with unique restricted distribution in both neuroendocrine and non-neuroendocrine tissues and capable of cleavage at the RX(K/R)R consensus motif.
PDE3B	phosphodiesterase 3B, cGMP-inhibited (89.2%)	2:47619283-47653921	0	1.16558	0.43178	-2.0142	0.0269			-2.0142	Phosphodiesterases (PDEs) are a family of phosphohydrolyases that catalyze the hydrolysis of 3' cyclic phosphate bonds in adenosine and/or guanine 3',5' cyclic monophosphate (cAMP and/or cGMP). PDEs regulate the second messengers by controlling their degradation.
PDE4D	phosphodiesterase 4D, cAMP-specific (phosphodiesterase E3 dunce homolog, Drosophila)	16:40637278-40654842	0	13.6994	18.3219	2.13869	0.00055			2.13869	Hydrolyzes the second messenger cAMP, which is a key regulator of many important physiological processes.
PDGFD	platelet-derived growth factor D isoform 2 precursor (86.4%)	9:38389383-38402402	7.46664	4.37765	3.19303	-2.3	0.0004	-1.7	0.0063	-2	Growth factor that plays an essential role in the regulation of embryonic development, cell proliferation, cell migration, survival and chemotaxis. Potent mitogen for cells of mesenchymal origin. Plays an important role in wound healing. Induces macrophage recruitment, increased interstitial pressure, and blood vessel maturation during angiogenesis. Can initiate events that lead to a mesangial pr…
PDGFRA	platelet-derived growth factor receptor alpha precursor (87.5%)	8:43067783-43148728	4.13918	1.78591	2.35942	-1.8	0.0165	-2.3	0.0002	-2.05	Tyrosine-protein kinase that acts as a cell-surface receptor for PDGFA, PDGFB and PDGFC and plays an essential role in the regulation of embryonic development, cell proliferation, survival and chemotaxis. Depending on the context, promotes or inhibits cell proliferation and cell migration. Plays an important role in the differentiation of bone marrow-derived mesenchymal stem cells. Required for n…
PDK4	pyruvate dehydrogenase kinase, isozyme 4	9:82600030-82666913	287.627	294.215	52.9945	-5.16695	5e-05			-5.16695	Kinase that plays a key role in regulation of glucose and fatty acid metabolism and homeostasis via phosphorylation of the pyruvate dehydrogenase subunits PDHA1 and PDHA2. This inhibits pyruvate dehydrogenase activity, and thereby regulates metabolite flux through the tricarboxylic acid cycle, down-regulates aerobic respiration and inhibits the formation of acetyl-coenzyme A from pyruvate. Inhibi…
PDZRN3	PDZ domain containing RING finger 3	13:60422723-60651196	20.1936	26.4574	47.568	2.35016	0.000125			2.35016	E3 ubiquitin-protein ligase. Plays an important role in regulating the surface level of MUSK on myotubes. Mediates the ubiquitination of MUSK, promoting its endocytosis and lysosomal degradation. Might contribute to terminal myogenic differentiation
PEAR1	platelet endothelial aggregation receptor 1	4:101750916-101777220	5.12022	3.35953	2.07385	-2.42725	0.000125	-1.5	0.03565	-1.96362	When overexpressed, reduces the number of both early and late non-adherent myeloid progenitor cells.
PECAM1	platelet/endothelial cell adhesion molecule; platelet/endothelial cell adhesion molecule (CD31 antigen)	12:14661599-14717153	63.7511	44.9446	27.6661	-2.35	0.000275			-2.35	Induces susceptibility to atherosclerosis (By similarity). Cell adhesion molecule which is required for leukocyte transendothelial migration (TEM) under most inflammatory conditions. Tyr-690 plays a critical role in TEM and is required for efficient trafficking of PECAM1 to and from the lateral border recycling compartment (LBRC) and is also essential for the LBRC membrane to be targeted around m…
PEG10	paternally expressed 10	9:81643144-81655241	0.976109	2.94721	0.812499			3	5e-05	3	Prevents apoptosis in hepatocellular carcinoma (HCC) cells through interaction with SIAH1, a mediator of apoptosis. May also have a role in cell growth promotion and hepatoma formation. Inhibits the TGF-beta signaling by interacting with the TGF-beta receptor ALK1. When overexpressed, induces the formation of cellular extension, such as filipodia in association with ALK1. Involved at the immediat…
PENK	proenkephalin	4:82444864-82449745	7.18742	2.83699	2.44984	-2.90223	0.002725	-2.5	0.0001	-2.70112	Met- and Leu-enkephalins compete with and mimic the effects of opiate drugs. They play a role in a number of physiologic functions, including pain perception and responses to stress. PENK(114-133) and PENK(237-258) increase glutamate release in the striatum. PENK(114-133) decreases GABA concentration in the striatum.
PGK1	phosphoglycerate kinase 1 (92.1%)	X:71106617-71118017	250.994	359.713	534.371	2.1	0.00065			2.1	In addition to its role as a glycolytic enzyme, it seems that PGK-1 acts as a polymerase alpha cofactor protein (primer recognition protein) (PubMed:2324090)
PHACTR2	phosphatase and actin regulator 2	1:23834074-23938739	3.96421	2.23537	0.931091	-4.3	5e-05	-1.8	0.02755	-3.05	unknown
PHGDH	3-phosphoglycerate dehydrogenase	4:111436316-111468486	2.58187	7.26419	13.9729	5.36147	5e-05	2.93333	0.00025	4.1474	Metabolism
PHKA1	phosphorylase kinase, alpha 1 (muscle) (PHKA1), transcript variant 3 (96.1%)	X:66418681-66422782	21.9308	37.876	73.908	3.55554	5e-05	1.7	0.01535	2.62777	Phosphorylase b kinase catalyzes the phosphorylation of serine in certain substrates, including troponin I. The alpha chain may bind calmodulin.
PHKB	phosphorylase b kinase regulatory subunit beta isoform a (90.5%)	6:32326771-32411217	65.2185	58.1926	140.136	2.1	0.0003			2.1	Phosphorylase b kinase catalyzes the phosphorylation of serine in certain substrates, including troponin I. The beta chain acts as a regulatory unit and modulates the activity of the holoenzyme in response to phosphorylation.
PHLDA3	pleckstrin homology-like domain, family A, member 3	10:28232724-28235975	27.0101	22.2134	6.95116	-3.93063	5e-05			-3.93063	p53/TP53-regulated repressor of Akt/AKT1 signaling. Represses AKT1 by preventing AKT1-binding to membrane lipids, thereby inhibiting AKT1 translocation to the cellular membrane and activation. Contributes to p53/TP53-dependent apoptosis by repressing AKT1 activity. Its direct transcription regulation by p53/TP53 may explain how p53/TP53 can negatively regulate AKT1. May act as a tumor suppressor.
PI16	peptidase inhibitor 16	7:37504370-37516933	31.8144	14.0267	11.2258	-2.88358	6.66667e-05	-2.3	0.000183333	-2.59179	May inhibit cardiomyocyte growth.
PI3	trappin 8 (peptidase Inhibitor 3, skin-derived	17:53108807-53142577	3.72738	1.37218	0	Reduced	5e-05			Reduced	Neutrophil and pancreatic elastase-specific inhibitor of skin. It may prevent elastase-mediated tissue proteolysis.
PIK3R3	phosphoinositide-3-kinase, regulatory subunit 3 (gamma)	6:152796928-152914712	5.88981	2.47685	4.451			-2.4	0.0001	-2.4	Binds to activated (phosphorylated) protein-tyrosine kinases through its SH2 domain and regulates their kinase activity. During insulin stimulation, it also binds to IRS-1.
PIP4K2A	phosphatidylinositol-5-phosphate 4-kinase, type II, alpha	10:57880197-58064685	10.6868	6.58742	4.75851	-2.22976	0.000516667	-1.6	0.0169833	-1.91488	Catalyzes the phosphorylation of phosphatidylinositol 5-phosphate (PtdIns5P) on the fourth hydroxyl of the myo-inositol ring, to form phosphatidylinositol 4,5-bisphosphate (PtdIns(4,5)P2). May exert its function by regulating the levels of PtdIns5P, which functions in the cytosol by increasing AKT activity and in the nucleus signals through ING2. May regulate the pool of cytosolic PtdIns5P in res…
PITX3	paired-like homeodomain transcription factor 3	14:123084847-123095301	23.6923	14.116	7.35049	-3.3913	5e-05	-1.7	0.0203	-2.54565	Transcriptional regulator which is important for the differentiation and maintenance of meso-diencephalic dopaminergic (mdDA) neurons during development. In addition to its importance during development, it also has roles in the long-term survival and maintenance of the mdDA neurons. Activates NR4A2/NURR1-mediated transcription of genes such as SLC6A3, SLC18A2, TH and DRD2 which are essential for…
PLBD1	phospholipase B domain containing 1	5:61337116-61373382	25.5312	25.5627	53.7542	2.10479	0.000425			2.10479	In view of the small size of the putative binding pocket, it has been proposed that it may act as an amidase or a peptidase (By similarity). Exhibits a weak phospholipase activity, acting on various phospholipids, including phosphatidylcholine, phosphatidylinositol, phosphatidylethanolamine and lysophospholipids.
PLCL2	inactive phospholipase C-like protein 2 isoform 1 (89.0%)	13:4251131-4379847	26.6462	26.8196	54.1696	2	0.00095			2	May play an role in the regulation of Ins(1,4,5)P3 around the endoplasmic reticulum.
PLEKHB1	pleckstrin homology domain containing, family B (evectins) member 1	9:8856601-8897141	5.07656	4.37614	0.417519	-12.2138	5e-05			-12.2138	Axon degeneration, opposite effect compared to nmnat2
PLIN1	perilipin	7:60125371-60140634	25.9542	1.57917	4.54119	-6.31559	5e-05	-20.6667	5e-05	-13.4911	Modulator of adipocyte lipid metabolism. Coats lipid storage droplets to protect them from breakdown by hormone-sensitive lipase (HSL). Its absence may result in leanness. Plays a role in unilocular lipid droplet formation by activating CIDEC. Their interaction promotes lipid droplet enlargement and directional net neutral lipid transfer. May modulate lipolysis and triglyceride levels.
PLSCR4	phospholipid scramblase 4	13:94320964-94352358	0	1.22715	0.440889	-2.45644	0.0106			-2.45644	May mediate accelerated ATP-independent bidirectional transbilayer migration of phospholipids upon binding calcium ions that results in a loss of phospholipid asymmetry in the plasma membrane. May play a central role in the initiation of fibrin clot formation, in the activation of mast cells and in the recognition of apoptotic and injured cells by the reticuloendothelial system.
PLXDC1	plexin domain containing 1	12:23526400-23586847	5.53427	1.79894	3.65034			-3.1	5e-05	-3.1	Plays a critical role in endothelial cell capillary morphogenesis.
PLXND1	plexin D1	13:76179382-76230177	7.85011	5.87201	3.40485	-2.35048	0.00015			-2.35048	cell surface receptor for SEMA4A and for class 3 semaphorins, such as SEMA3A, SEMA3C and SEMA3E. Plays an important role in cell-cell signaling, and in regulating the migration of a wide spectrum of cell types. Regulates the migration of thymocytes in the medulla. Regulates endothelial cell migration. Plays an important role in ensuring the specificity of synapse formation. Required for normal de…
PNCK	pregnancy up-regulated non-ubiquitously expressed CaM kinase	X:141989360-141993498	10.5953	3.58715	5.19955	-2.05	0.0082	-3.06667	0.000116667	-2.55833	Calcium/calmodulin-dependent protein kinase belonging to a proposed calcium-triggered signaling cascade. In vitro phosphorylates CREB1 and SYN1/synapsin I. Phosphorylates and activates CAMK1 (By similarity).
PNLIP	pancreatic lipase	14:138017774-138032310	1.45948	0.549927	0	Reduced	5e-05	-2.63333	0.03925	-2.63333	cofactor witrh CLPS, The encoded enzyme is secreted by the pancreas and hydrolyzes triglycerides in the small intestine, and is essential for the efficient digestion of dietary fats. Inhibition of the encoded enzyme may prevent high-fat diet-induced obesity in mice and result in weight loss in human patients with obesity.
PODN	podocan	6:146867392-146891443	7.4975	3.73143	5.92195			-2	0.00065	-2	Negatively regulates cell proliferation and cell migration.
PON1	paraoxonase 1	9:82327317-82339633	0.715387	0	0	Reduced	5e-05	Reduced	5e-05	Reduced	Hydrolyzes the toxic metabolites of a variety of organophosphorus insecticides. Capable of hydrolyzing a broad spectrum of organophosphate substrates and lactones, and a number of aromatic carboxylic acid esters. Mediates an enzymatic protection of low density lipoproteins against oxidative modification and the consequent series of events leading to atheroma formation.
PON3	paraoxonase 3	9:82185787-82193864	3.33926	10.4763	7.43059	2.0986	0.0221833	3.1	0.00095	2.5993	Has low activity towards the organophosphate paraxon and aromatic carboxylic acid esters. Rapidly hydrolyzes lactones such as statin prodrugs (e.g. lovastatin). Hydrolyzes aromatic lactones and 5- or 6-member ring lactones with aliphatic substituents but not simple lactones or those with polar substituents.
PPARG	peroxisome proliferator-activated receptor gamma	13:75515742-75650250	5.17879	1.26505	0.933659	-5.35612	6.66667e-05	-4.16667	5e-05	-4.76139	marker for adipogenesis, Nuclear receptor that binds peroxisome proliferators such as hypolipidemic drugs and fatty acids. Once activated by a ligand, the nuclear receptor binds to DNA specific PPAR response elements (PPRE) and modulates the transcription of its target genes, such as acyl-CoA oxidase. It therefore controls the peroxisomal beta-oxidation pathway of fatty acids. Key regulator of ad…
PPP1R15A	protein phosphatase 1, regulatory (inhibitor) subunit 15A; myeloid differentiation primary response gene 116	6:49919375-49922832	13.8505	37.8595	40.4953	2.89698	5e-05	2.7	5e-05	2.79849	Recruits the serine/threonine-protein phosphatase PP1 to dephosphorylate the translation initiation factor eIF-2A/EIF2S1, thereby reversing the shut-off of protein synthesis initiated by stress-inducible kinases and facilitating recovery of cells from stress. Down-regulates the TGF-beta signaling pathway by promoting dephosphorylation of TGFB1 by PP1. May promote apoptosis by inducing TP53 phosph…
PPP1R1B	protein phosphatase 1, regulatory (inhibitor) subunit 1B (dopamine and cAMP regulated phosphoprotein, DARPP-32)	12:23071429-23079038	6.717	0.742994	1.98141	-3.38381	0.000225	-9	5e-05	-6.19191	this gene encodes a bifunctional signal transduction molecule. Dopaminergic and glutamatergic receptor stimulation regulates its phosphorylation and function as a kinase or phosphatase inhibitor. As a target for dopamine, this gene may serve as a therapeutic target for neurologic and psychiatric disorders. Multiple transcript variants encoding different isoforms have been found for this gene.
PPP1R2	protein phosphatase 1, regulatory (inhibitor) subunit 2	13:142032759-142051275	70.2616	72.7144	167.347	2.32398	0.0001			2.32398	Inhibitor of protein-phosphatase 1.
PPP1R3B	protein phosphatase 1 regulatory subunit 3B (83.0%)	15:63426927-63437318	66.9853	110.461	143.535	2.1	0.0011	1.6	0.0172	1.85	Acts as a glycogen-targeting subunit for phosphatase PP1. Facilitates interaction of the PP1 with enzymes of the glycogen metabolism and regulates its activity. Suppresses the rate at which PP1 dephosphorylates (inactivates) glycogen phosphorylase and enhances the rate at which it activates glycogen synthase and therefore limits glycogen breakdown. Its activity is inhibited by PYGL, resulting in …
PPP6C	protein phosphatase 6, catalytic subunit	1:299702673-299727172	0	26.7003	28.2149	2.04693	0.00095			2.04693	Catalytic subunit of protein phosphatase 6 (PP6). PP6 is a component of a signaling pathway regulating cell cycle progression in response to IL2 receptor stimulation. N-terminal domain restricts G1 to S phase progression in cancer cells, in part through control of cyclin D1. Downregulates MAP3K7 kinase activation of the IL1 signaling pathway by dephosphorylation of MAP3K7.
PRCP	prolylcarboxypeptidase (angiotensinase C)	9:18896516-18972510	9.55521	5.63212	3.66389	-2.53623	0.0002	-1.7	0.014	-2.11812	Cleaves C-terminal amino acids linked to proline in peptides such as angiotensin II, III and des-Arg9-bradykinin.
PRDX1	peroxiredoxin 1	6:153253827-153265947	75.1799	70.872	38.3976	-2	0.001			-2	Involved in redox regulation of the cell. Reduces peroxides with reducing equivalents provided through the thioredoxin system but not from glutaredoxin. May play an important role in eliminating peroxides generated during metabolism. Might participate in the signaling cascades of growth factors and tumor necrosis factor-alpha by regulating the intracellular concentrations of H(2)O(2). Reduces an …
PRG2	bone marrow proteoglycan isoform 2 preproprotein (67.1%)	2:13320608-13324726	0	0.373077	0.826291	Induced	5e-05			Induced	Cytotoxin and helminthotoxin. Also induces non-cytolytic histamine release from human basophils. Involved in antiparasitic defense mechanisms and immune hypersensitivity reactions. The proform acts as a proteinase inhibitor, reducing the activity of PAPPA. The protein encoded by this gene is the predominant constituent of the crystalline core of the eosinophil granule. High levels of the proform …
PRG3	proteoglycan 3-like	2:13320726-13324337	0	0	0.411486	Induced	5e-05			Induced	Possesses similar cytotoxic and cytostimulatory activities to PRG2/MBP. In vitro, stimulates neutrophil superoxide production and IL8 release, and histamine and leukotriene C4 release from basophils.
PRKCA	protein kinase C, alpha	12:13197690-13602519	2.63807	3.78668	7.19924	2.73936	0.000525			2.73936	Calcium-activated, phospholipid- and diacylglycerol (DAG)-dependent serine/threonine-protein kinase that is involved in positive and negative regulation of cell proliferation, apoptosis, differentiation, migration and adhesion, tumorigenesis, cardiac hypertrophy, angiogenesis, platelet function and inflammation, by directly phosphorylating targets such as RAF1, BCL2, CSPG4, TNNT2/CTNT, or activat…
PRKCDBP	protein kinase C, delta binding protein	9:3991502-3993590	0	31.7203	36.2154	-1.99275	0.0011			-1.99275	Plays a role in the regulation of the circadian clock. Modulates the period length and phase of circadian gene expression and also regulates expression and interaction of the core clock components PER1/2 and CRY1/2. Seems to have an immune potentiation function. The expression of this gene in cultured cell lines is strongly induced by serum starvation. The expression of this protein was found to …
PROCR	protein C receptor, endothelial (EPCR)	17:43715532-43777945	6.42927	3.02102	2.2255	-2.91614	0.0006	-2.1	0.00385	-2.50807	Binds activated protein C. Enhances protein C activation by the thrombin-thrombomodulin complex; plays a role in the protein C pathway controlling blood coagulation.
PROM1	prominin 1	8:10866625-10987214	2.35881	0.993054	0.28321	-7.14117	0.00015	-2.4	0.0022	-4.77059	May play a role in cell differentiation, proliferation and apoptosis (PubMed:24556617). Binds cholesterol in cholesterol-containing plasma membrane microdomains and may play a role in the organization of the apical plasma membrane in epithelial cells. During early retinal development acts as a key regulator of disk morphogenesis. Involved in regulation of MAPK and Akt signaling pathways. In neuro…
PRPS2	phosphoribosyl pyrophosphate synthetase 2	X:10404799-10432365	11.5845	4.42902	5.66959	-2.01519	0.00935	-2.66667	5e-05	-2.34093	Catalyzes the synthesis of phosphoribosylpyrophosphate (PRPP) that is essential for nucleotide synthesis.
PRTFDC1	phosphoribosyl transferase domain containing 1	10:55787642-55911202	3.54894	1.3832	1.26301	-2.8	0.0016	-2.6	0.0006	-2.7	Has low, barely detectable phosphoribosyltransferase activity (in vitro). Binds GMP, IMP and alpha-D-5-phosphoribosyl 1-pyrophosphate (PRPP). Is not expected to contribute to purine metabolism or GMP salvage.
PRUNE2	prune homolog 2 (Drosophila)	1:256319414-256402202	3.10292	3.2233	1.34435	-2.28332	0.000225			-2.28332	The protein encoded by this gene belongs to the B-cell CLL/lymphoma 2 and adenovirus E1B 19 kDa interacting family, whose members play roles in many cellular processes including apotosis, cell transformation, and synaptic function. Several functions for this protein have been demonstrated including suppression of Ras homolog family member A activity, which results in reduced stress fiber formatio…
PRX	periaxin	6:44422846-44433851	3.28197	2.33294	1.34272	-2.40203	0.000725			-2.40203	Scaffolding protein that functions as part of a dystroglycan complex in Schwann cells, and as part of EZR and AHNAK-containing complexes in eye lens fiber cells. Required for the maintenance of the peripheral myelin sheath that is essential for normal transmission of nerve impulses and normal perception of sensory stimuli. Required for normal transport of MBP mRNA from the perinuclear to the para…
PSAT1	phosphoserine aminotransferase 1	1:257809899-257835735	3.87504	1.83023	10.0896	2.82511	0.00075			2.82511	Catalyzes the reversible conversion of 3-phosphohydroxypyruvate to phosphoserine and of 3-hydroxy-2-oxo-4-phosphonooxybutanoate to phosphohydroxythreonine.
PSMB8	proteasome (prosome, macropain) subunit, beta type, 8 (large multifunctional peptidase 7)	7:29425069-29428073	1.08917	4.25728	2.04385			3.9	5e-05	3.9	Required for the differentiation of preadipocytes into adipocytes. The proteasome is a multicatalytic proteinase complex which is characterized by its ability to cleave peptides with Arg, Phe, Tyr, Leu, and Glu adjacent to the leaving group at neutral or slightly basic pH. The proteasome has an ATP-dependent proteolytic activity. This subunit is involved in antigen processing to generate class I …
PSTPIP2	proline-serine-threonine phosphatase interacting protein 2	1:105808983-105893571	68.8563	82.1741	163.782	2.42462	0.00015			2.42462	Binds to F-actin. May be involved in regulation of the actin cytoskeleton (By similarity).
PTGFR	prostaglandin F receptor (FP)	6:124884705-124933181	1.53029	0.404423	0.44987	-3.4	0.0003	-3.8	5e-05	-3.6	Prostanoid receptors are activated by the endogenous ligands prostaglandin (PG) D2, PGE2, PGF2alpha, PGH2, prostacyclin (PGI2) and thromboxane A2. Cyclooxygenase (COX) converts arachidonic acid to PGH2, from which the other prostaglandins are synthesized.
PTGR1	prostaglandin reductase 1	1:283170867-283177809	20.404	4.29037	5.03402	-4.08432	0.00085	-4.73333	0.000233333	-4.40883	Functions as 15-oxo-prostaglandin 13-reductase and acts on 15-oxo-PGE1, 15-oxo-PGE2 and 15-oxo-PGE2-alpha. Has no activity towards PGE1, PGE2 and PGE2-alpha (By similarity). Catalyzes the conversion of leukotriene B4 into its biologically less active metabolite, 12-oxo-leukotriene B4. This is an initial and key step of metabolic inactivation of leukotriene B4.
PTPLB	protein tyrosine phosphatase-like (proline instead of catalytic arginine), member b	13:146394236-146494178	3.62842	1.41336	1.41403	-2.6	0.0009	-2.6	0.0002	-2.6	also called HACD2, Catalyzes the third of the four reactions of the long-chain fatty acids elongation cycle. This endoplasmic reticulum-bound enzymatic process, allows the addition of two carbons to the chain of long- and very long-chain fatty acids/VLCFAs per cycle. This enzyme catalyzes the dehydration of the 3-hydroxyacyl-CoA intermediate into trans-2,3-enoyl-CoA, within each cycle of fatty ac…
PTPRS	protein tyrosine phosphatase, receptor type, S	2:74350204-74418188	1.62762	0.627322	1.00766			-2.6	0.0002	-2.6	Interacts with LAR-interacting protein LIP.1.
PVALB	parvalbumin 1	3:141717141-141773575	7.53324	6.41282	2.91565	-5.4	0.00035	-5.3	0.000133333	-5.35	In muscle, parvalbumin is thought to be involved in relaxation after contraction. It binds two calcium ions.
PXDN	peroxidasin homolog	1:128780643-128808590	9.01419	10.6125	18.6118	-2.62999	5e-05			-2.62999	ECM, Displays low peroxidase activity and is likely to participate in H(2)O(2) metabolism and peroxidative reactions in the cardiovascular system. Plays a role in extracellular matrix formation.
PYGO1	pygopus homolog 1 (Drosophila)	12:19427296-19444944	0.812	0.24807	0	2.2475	0.000675			2.2475	Involved in signal transduction through the Wnt pathway.
PYY	peptide YY	12:50816189-50868994	1.44328	0.647387	0.379663	Reduced	5e-05			Reduced	This gut peptide inhibits exocrine pancreatic secretion, has a vasoconstrictory action and inhibitis jejunal and colonic mobility.
RAP1GAP2	GTPase activating Rap/RanGAP domain-like 4	9:100401676-100641906	1.84632	1.52254	0.494752	-3.80425	0.0002	-2.2	0.00485	-3.00212	GTPase activator for the nuclear Ras-related regulatory protein RAP-1A (KREV-1), converting it to the putatively inactive GDP-bound state.
RAPGEF5	Rap guanine nucleotide exchange factor (GEF) 5	8:145834822-145887685	3.50692	4.11439	13.4091	-3.68233	5e-05			-3.68233	Guanine nucleotide exchange factor (GEF) for RAP1A, RAP2A and MRAS/M-Ras-GTP. Its association with MRAS inhibits Rap1 activation.
RASGEF1B	RasGEF domain family, member 1B	11:50017660-50031397	2.2175	6.22938	5.24423	3.74428	5e-05			3.74428	Guanine nucleotide exchange factor (GEF) with specificity for RAP2A, it doesnt seems to activate other Ras family proteins (in vitro).
RBFOX2	RNA binding protein fox-1 homolog 2 isoform 5 (91.4%)	14:131944884-132146766	4.1105	7.29824	11.8482	2.4	0.0159	2.8	0.00105	2.6	RNA-binding protein that acts as a regulator of mRNA splicing of a subset of genes involved in cardiac development. Regulates splicing of TTN (Titin)
RBM20	RNA binding motif protein 20	X:47591666-47595208	56.7649	52.5569	114.157	3.14023	5e-05	1.8	0.00345	2.47012	RNA-binding protein that acts as a regulator of mRNA splicing of a subset of genes involved in cardiac development. Regulates splicing of TTN (Titin).
RBM3	RNA binding motif (RNP1, RRM) protein 3	14:114769048-114776312	7.78342	0.416678	1.96477	2	0.00105			2	Cold-inducible mRNA binding protein that enhances global protein synthesis at both physiological and mild hypothermic temperatures. Reduces the relative abundance of microRNAs, when overexpressed. Enhances phosphorylation of translation initiation factors and active polysome formation
RBP4	retinol binding protein 4, plasma	13:207934801-208034262	21.8882	51.8209	37.4418	-3.95418	0.000366667	-18.7	0.000183333	-11.3271	Delivers retinol from the liver stores to the peripheral tissues. In plasma, the RBP-retinol complex interacts with transthyretin, this prevents its loss by filtration through the kidney glomeruli.
RCAN1	regulator of calcineurin 1	14:66161715-66192218	0	1.42561	0.596159	1.76481	0.0132	2.4	5e-05	2.08241	Inhibits calcineurin-dependent transcriptional responses by binding to the catalytic domain of calcineurin A. Could play a role during central nervous system development.
RGS17	regulator of G-protein signaling 17 isoform 1 (91.7%)	15:87488201-87491166	1.34932	0	0	Reduced	0.0006	Reduced	0.0002	Reduced	Regulates G protein-coupled receptor signaling cascades, including signaling via muscarinic acetylcholine receptor CHRM2 and dopamine receptor DRD2. Inhibits signal transduction by increasing the GTPase activity of G protein alpha subunits, thereby driving them into their inactive GDP-bound form (PubMed:15096504). Binds selectively to GNAZ and GNAI2 subunits, accelerates their GTPase activity and…
RGS5	regulator of G-protein signaling 5	4:94999825-95053683	32.0353	21.3699	12.7317	-2.43893	0.00025			-2.43893	Inhibits signal transduction by increasing the GTPase activity of G protein alpha subunits thereby driving them into their inactive GDP-bound form. Binds to G(i)-alpha and G(o)-alpha, but not to G(s)-alpha (By similarity). This gene is a hypoxia-inducible factor-1 dependent, hypoxia-induced gene which is involved in the induction of endothelial apoptosis. This gene is also one of three genes on c…
RNA45S5	45S pre-ribosomal 5 (78.3%)	6:54631962-54637134	19.7865	29.1842	0.944963	-20.9	5e-05			-20.9	RNA45S5 (RNA, 45S Pre-Ribosomal 5) is an RNA Gene, and is affiliated with the non-coding RNA class.
RND3	Rho family GTPase 3	15:999582-1008986	7.49967	25.5925	28.8465	3.73436	5e-05	3.4	5e-05	3.56718	this gene encodes a protein which is a member of the small GTPase protein superfamily. The encoded protein binds only GTP but has no GTPase activity, and appears to act as a negative regulator of cytoskeletal organization leading to loss of adhesion. Multiple alternatively spliced variants, encoding the same protein, have been identified. [provided by RefSeq, Dec 2011]
RNF39L	RING finger protein 39-like	7:25144988-25150983	0.494575	2.97996	0.363699			6	5e-05	6	unknown
ROBO1	roundabout, axon guidance receptor, homolog 1 (Drosophila)	13:186519624-186884520	0.564141	0.177206	0.259369	-2.2	0.017	-3.2	0.0007	-2.7	Receptor for SLIT1 and SLIT2 that mediates cellular responses to molecular guidance cues in cellular migration, including axonal navigation at the ventral midline of the neural tube and projection of axons to different regions during neuronal development (PubMed:10102268, PubMed:24560577). Interaction with the intracellular domain of FLRT3 mediates axon attraction towards cells expressing NTN1 (P…
ROS1	c-ros oncogene 1 , receptor tyrosine kinase	1:49755440-49863455	4.95508	1.51694	0.114761	-42.2137	5e-05	-3.3	0.0001	-22.7568	The protein encoded by this gene is a type I integral membrane protein with tyrosine kinase activity. The protein may function as a growth or differentiation factor receptor.
RPL15	ribosomal protein L15	13:12164824-12167957	16.5202	36.4003	18.4542			2.2	5e-05	2.2	translocation
RPL22L1	ribosomal protein L22-like 1	13:118437978-118499704	0	19.0739	28.5254	2.06501	0.00115			2.06501	translocation
RPSAP52	RPSAP52 (85.7%)	14:77018214-77018580	0	0.991535	0.340748	Reduced	0.00105			Reduced	unknown
RSC1A1	regulatory solute carrier protein, family 1, member 1	6:69134873-69136745	0	4.95817	4.72353	2.3212	0.0005			2.3212	Mediates transcriptional and post-transcriptional regulation of SLC5A1. Inhibits a dynamin and PKC-dependent exocytotic pathway of SLC5A1. Also involved in transcriptional regulation of SLC22A2. Exhibits glucose-dependent, short-term inhibition of SLC5A1 and SLC22A2 by inhibiting the release of vesicles from the trans-Golgi network.
RXRG	retinoid X receptor, gamma	4:92955837-93063524	11.0334	10.8719	30.7117	2.83391	0.000166667			2.83391	Receptor for retinoic acid. Retinoic acid receptors bind as heterodimers to their target response elements in response to their ligands, all-trans or 9-cis retinoic acid, and regulate gene expression in various biological processes. The RAR/RXR heterodimers bind to the retinoic acid response elements (RARE) composed of tandem 5-AGGTCA-3 sites known as DR1-DR5. The high affinity ligand for RXRs is…
S100A10	S100 calcium-binding protein A10	4:106272298-106283035	112.743	91.63	52.4536	-2.1	0.0004			-2.1	Because S100A10 induces the dimerization of ANXA2/p36, it may function as a regulator of protein phosphorylation in that the ANXA2 monomer is the preferred target (in vitro) of tyrosine-specific kinase.
S100A11	S100 calcium binding protein A11 (calizzarin)	4:106194354-106199599	69.3896	54.5971	30.3567	-2.22837	0.0006			-2.22837	Because S100A10 induces the dimerization of ANXA2/p36, it may function as a regulator of protein phosphorylation in that the ANXA2 monomer is the preferred target (in vitro) of tyrosine-specific kinase. involved in the regulation of a number of cellular processes such as cell cycle progression and differentiation. S100 genes include at least 13 members which are located as a cluster on chromosome…
S100A2	S100 calcium binding protein A2	4:104922472-104925748	0.611887	9.97974	1.59609			16.3	0.0007	16.3	May function as calcium sensor and modulator, contributing to cellular calcium signaling. May function by interacting with other proteins, such as TPR-containing proteins, and indirectly play a role in many physiological processes. May also play a role in suppressing tumor cell growth.
SACS	sacsin isoform 1 (83.0%)	11:1617788-1649817	71.467	91.4096	149.361	2.1	0.00035			2.1	Co-chaperone which acts as a regulator of the Hsp70 chaperone machinery and may be involved in the processing of other ataxia-linked proteins.
SATB1	SATB homeobox 1	13:6017624-6115622	1.36172	1.74708	3.047	2.28468	0.000475			2.28468	Crucial silencing factor contributing to the initiation of X inactivation mediated by Xist RNA that occurs during embryogenesis and in lymphoma (By similarity). Binds to DNA at special AT-rich sequences, the consensus SATB1-binding sequence (CSBS), at nuclear matrix- or scaffold-associated regions. Thought to recognize the sugar-phosphate structure of double-stranded DNA. Transcriptional represso…
SBK2	SH3-binding domain kinase family, member 2	6:54633360-54636989	0	28.4092	42.4858	-16.4846	5e-05			-16.4846	unknown
SCARA3	scavenger receptor class A, member 3	14:12546490-12582044	6.97175	3.79912	3.33623	-2.11881	0.000725	-1.8	0.0026	-1.9594	Seems to protect cells by scavenging oxidative molecules or harmful products of oxidation.
SCARA5	scavenger receptor class A, member 5	14:12845887-12977911	14.491	4.52519	7.6961	-1.91567	0.0017	-3.2	5e-05	-2.55784	Ferritin receptor that mediates non-transferrin-dependent delivery of iron. Mediates cellular uptake of ferritin-bound iron by stimulating ferritin endocytosis from the cell surface with consequent iron delivery within the cell. Delivery of iron to cells by ferritin is required for the development of specific cell types, suggesting the existence of cell type-specific mechanisms of iron traffic in…
SCARNA13	small Cajal body-specific RNA 13; small nucleolar RNA host gene 10 (non-protein coding)	7:124000306-124000582	0	1.70645	0.788954	Reduced	0.00045			Reduced	an RNA Gene, and is affiliated with the scaRNA class.
SCD	stearoyl-CoA desaturase (delta-9-desaturase)	14:120964680-120984973	13.4707	1.75214	1.85034	-7.33923	5e-05	-7.76667	5e-05	-7.55295	Stearyl-CoA desaturase that utilizes O(2) and electrons from reduced cytochrome b5 to introduce the first double bond into saturated fatty acyl-CoA substrates (PubMed:15907797, PubMed:18765284). Catalyzes the insertion of a cis double bond at the delta-9 position into fatty acyl-CoA substrates including palmitoyl-CoA and stearoyl-CoA (PubMed:15907797, PubMed:18765284). Gives rise to a mixture of …
SCN3B	sodium channel, voltage-gated, type III, beta	9:55796546-55826279	3.35766	3.98682	1.20601	-2.8	0.0005			-2.8	encodes one member of the sodium channel beta subunit gene family, and influences the inactivation kinetics of the sodium channel. Two alternatively spliced variants, encoding the same protein, have been identified. Modulates channel gating kinetics. Causes unique persistent sodium currents. Inactivates the sodium channel opening more slowly than the subunit beta-1. Its association with neurofasc…
SDC3	syndecan 3	6:81263543-81287287	2.6151	1.65404	1.06702	-2.52883	0.00045	-1.6	0.03315	-2.06441	Cell surface proteoglycan that may bear heparan sulfate (By similarity). May have a role in the organization of cell shape by affecting the actin cytoskeleton, possibly by transferring signals from the cell surface in a sugar-dependent mechanism.
SDC4	syndecan 4	17:53254791-53270726	66.8053	93.0625	19.6397	-3.39417	0.000133333			-3.39417	Cell surface proteoglycan that bears heparan sulfate. Regulates exosome biogenesis in concert with SDCBP and PDCD6IP (PubMed:22660413).
SDPR	serum deprivation-response protein (86.3%)	15:108031568-108048255	0.587442	0.532803	0	Reduced	5e-05			Reduced	This gene encodes a calcium-independent phospholipid-binding protein whose expression increases in serum-starved cells. This protein is a substrate for protein kinase C (PKC) phosphorylation and recruits polymerase I and transcript release factor (PTRF) to caveolae. Removal of this protein causes caveolae loss and its over-expression results in caveolae deformation and membrane tubulation, May pl…
SELE	selectin E	4:88914283-88924075	0	0	0.0120977	Induced	5e-05			Induced	Cell-surface glycoprotein having a role in immunoadhesion. Mediates in the adhesion of blood neutrophils in cytokine-activated endothelium through interaction with PSGL1/SELPLG. May have a role in capillary morphogenesis.
SEPT3	neuronal-specific septin-3 isoform B (88.3%)	5:3782776-3786298	0	3.28644	1.69022	Reduced	5e-05			Reduced	Filament-forming cytoskeletal GTPase (By similarity). May play a role in cytokinesis (Potential).
SEPT6	septin 6	X:113558607-113631607	8.75965	9.78291	20.98	2.59947	5e-05			2.59947	Filament-forming cytoskeletal GTPase. Required for normal organization of the actin cytoskeleton. Involved in cytokinesis. May play a role in HCV RNA replication.
SERPINA3	alpha-1-antichymotrypsin precursor (76.3%)	7:123001100-123002459	0	2.47438	0	Reduced	0.00025			Reduced	Although its physiological function is unclear, it can inhibit neutrophil cathepsin G and mast cell chymase, both of which can convert angiotensin-1 to the active angiotensin-2.
SERPINB11	serine (or cysteine) peptidase inhibitor, clade B (ovalbumin), member 11	1:175358391-175373467	0.274005	0.318224	4.72321	15.9421	0.000475			15.9421	Has no serine protease inhibitory activity, probably due to mutations in the scaffold impairing conformational change.
SERPINC1	serpin peptidase inhibitor, clade C (antithrombin), member 1	chr9:127817119-127828237	1.20149	0	0.194972			Reduced	5e-05	Reduced	Most important serine protease inhibitor in plasma that regulates the blood coagulation cascade. AT-III inhibits thrombin, matriptase-3/TMPRSS7, as well as factors IXa, Xa and XIa. Its inhibitory activity is greatly enhanced in the presence of heparin.
SERPINH1	serpin peptidase inhibitor, clade H (heat shock protein 47), member 1, (collagen binding protein 1)	9:10966799-10977248	48.534	34.9154	21.7001	-2.25339	0.000183333			-2.25339	Binds specifically to collagen. Could be involved as a chaperone in the biosynthetic pathway of collagen.
SERTAD1	SERTA domain containing 1	6:44447204-44450392	33.0339	75.7834	65.0968	1.8715	0.011925	2.3	0.00015	2.08575	cts at E2F-responsive promoters as coregulator to integrate signals provided by PHD- and/or bromodomain-containing transcription factors. Stimulates E2F1/TFDP1 transcriptional activity. Renders the activity of cyclin D1/CDK4 resistant to the inhibitory effects of CDKN2A/p16INK4A.
SERTAD3	SERTA domain containing 3	6:44457025-44460712	0	10.7216	18.5585	2.19366	0.0007	1.7	0.01625	1.94683	Strong transcriptional coactivator.
SESN3	sestrin 3	9:31044962-31076103	1.54303	0.845925	0.550464	-2.8	5e-05	-1.8	0.00635	-2.3	May function as an intracellular leucine sensor that negatively regulates the TORC1 signaling pathway (PubMed:25263562). May also regulate the insulin-receptor signaling pathway through activation of TORC2 (By similarity). This metabolic regulator may also play a role in protection against oxidative and genotoxic stresses (By similarity). This gene encodes a member of the sestrin family of stress…
SFRP1	secreted frizzled-related protein 1	17:11790229-11878533	2.93089	0.512816	0.711102	-4.1197	5e-05	-5.7	5e-05	-4.90985	SFRP1 decreases intracellular beta-catenin levels (By similarity). Has antiproliferative effects on vascular cells, in vitro and in vivo, and can induce, in vivo, an angiogenic response. In vascular cell cycle, delays the G1 phase and entry into the S phase (By similarity). In kidney development, inhibits tubule formation and bud growth in metanephroi (By similarity). Inhibits WNT1/WNT4-mediated …
SFRP2	secreted frizzled-related protein 2	8:79743346-79751962	4.99901	1.95939	1.67171	-3.04315	0.00055	-2.6	0.000716667	-2.82158	modulator of WNT signaling, SFRP2 may be important for eye retinal development and for myogenesis
SGCG	sarcoglycan, gamma (35kDa dystrophin-associated glycoprotein)	11:1619168-1649277	0	83.5338	111.141	2.11852	0.00045			2.11852	Component of the sarcoglycan complex, a subcomplex of the dystrophin-glycoprotein complex which forms a link between the F-actin cytoskeleton and the extracellular matrix.
SH3KBP1	SH3-domain kinase binding protein 1	X:17136488-17492774	5.34397	7.84346	2.04127	-2.86705	7.5e-05			-2.86705	Adapter protein involved in regulating diverse signal transduction pathways. Involved in the regulation of endocytosis and lysosomal degradation of ligand-induced receptor tyrosine kinases, including EGFR and MET/hepatocyte growth factor receptor, through a association with CBL and endophilins. The association with CBL, and thus the receptor internalization, may inhibited by an interaction with P…
SHISA2	Shisa-2 protein	11:3038041-3044958	48.4863	45.3892	242.127	4.95973	5e-05			4.95973	Plays an essential role in the maturation of presomitic mesoderm cells by individual attenuation of both FGF and WNT signalin
SIM1	single-minded homolog 1 (Drosophila)	1:76000268-76071230	0.344494	0.764913	1.95686	5.6724	0.00015	2.2	0.0401	3.9362	Transcriptional factor that may have pleiotropic effects during embryogenesis and in the adult.
SIX2	SIX homeobox 2	3:101508659-101511679	0	20.6362	10.5459	-2.4511	0.0008			-2.4511	Transcription factor that plays an important role in the development of several organs, including kidney, skull and stomach. During kidney development, maintains cap mesenchyme multipotent nephron progenitor cells in an undifferentiated state by opposing the inductive signals emanating from the ureteric bud and cooperates with WNT9B to promote renewing progenitor cells proliferation. Acts through…
SKIL	SKI-like oncogene	13:117851768-117866421	1.8962	4.51937	4.34805	1.96579	0.015725	2.4	0.0009	2.18289	May have regulatory role in cell division or differentiation in response to extracellular signals. a component of the SMAD pathway, which regulates cell growth and differentiation through transforming growth factor-beta (TGFB). In the absence of ligand, the encoded protein binds to the promoter region of TGFB-responsive genes and recruits a nuclear repressor complex. TGFB signaling causes SMAD3 t…
SLC15A4	solute carrier family 15 (oligopeptide transporter), member 4	14:27770839-27803185	7.83942	8.50098	16.0703	2	0.0009			2	Proton oligopeptide cotransporter. Transports free histidine and certain di- and tripeptides. Also called ptr4, hpht1, pht1
SLC16A10	monocarboxylate transporter 10 (89.2%)	1:86715106-86729694	0	6.0219	5.45812	2.83754	0.001			2.83754	Sodium-independent transporter that mediates the uptake of aromatic acids. Can function as a net efflux pathway for aromatic amino acids in the basosolateral epithelial cells, also called MCT10, Tat1
SLC16A3	solute carrier family 16, member 3 (monocarboxylic acid transporter 4)	12:957264-967557	23.5361	51.8285	88.2969	3.64052	5e-05	2.2	5e-05	2.92026	Proton-linked monocarboxylate transporter. Catalyzes the rapid transport across the plasma membrane of many monocarboxylates such as lactate, pyruvate, branched-chain oxo acids derived from leucine, valine and isoleucine, and the ketone bodies acetoacetate, beta-hydroxybutyrate and acetate\
SLC16A5	solute carrier family 16, member 5 (monocarboxylic acid transporter 6)	12:6147980-6166949	10.6949	20.4277	34.3854	3.1999	5e-05	1.9	0.00295	2.54995	Proton-linked monocarboxylate transporter. Catalyzes the rapid transport across the plasma membrane of many monocarboxylates such as lactate, pyruvate, branched-chain oxo acids derived from leucine, valine and isoleucine, and the ketone bodies acetoacetate, beta-hydroxybutyrate and acetate, also called MCT5, MCT6
SLC16A7	solute carrier family 16, member 7 (monocarboxylic acid transporter 2)	5:26700769-27081052	2.52344	1.65014	0.695296	-3.6	0.00055			-3.6	Proton-coupled monocarboxylate transporter. Catalyzes the rapid transport across the plasma membrane of many monocarboxylates such as lactate, pyruvate, branched-chain oxo acids derived from leucine, valine and isoleucine, and the ketone bodies acetoacetate, beta-hydroxybutyrate and acetate. Functions as high-affinity pyruvate transporter., also called MC^2
SLC1A5	solute carrier family 1 (neutral amino acid transporter), member 5	6:47968130-47973927	6.15759	2.66538	3.03794	-2.07301	0.004175	-2.3	0.00035	-2.1865	Sodium-dependent amino acids transporter that has a broad substrate specificity, with a preference for zwitterionic amino acids. It accepts as substrates all neutral amino acids, including glutamine, asparagine, and branched-chain and aromatic amino acids, and excludes methylated, anionic, and cationic amino acids (PubMed:8702519). Through binding of the fusogenic protein syncytin-1/ERVW-1 may me…
SLC25A25	solute carrier family 25 (mitochondrial carrier; phosphate carrier), member 25	1:302453221-302567491	0	11.2991	38.1826	3.31764	7.5e-05	3.1	5e-05	3.20882	calcium-dependent mitochondrial solute carrier. Mitochondrial solute carriers shuttle metabolites, nucleotides, and cofactors through the mitochondrial inner membrane. May act as a ATP-Mg/Pi exchanger that mediates the transport of Mg-ATP in exchange for phosphate, catalyzing the net uptake or efflux of adenine nucleotides into or from the mitochondria.
SLC25A34	solute carrier family 25, member 34	6:69390943-69394891	0	44.5702	39.0289	-2.09686	0.00045			-2.09686	SLC25A34 belongs to the SLC25 family of mitochondrial carrier proteins (Haitina et al., 2006 [PubMed 16949250]).[
SLC26A7	solute carrier family 26, member 7	4:49029944-49258394	0	0	0.124479	Induced	5e-05			Induced	Acts as a sodium-independent DIDS-sensitive anion exchanger mediating bicarbonate, chloride, sulfate and oxalate transport. May play a role in the maintenance of the electrolyte and acid-base homeostasis in the kidney, by acting as a distal excretory segment-specific anion exchanger. Plays a major role in gastric acid secretion.
SLC31A2	solute carrier family 31 (copper transporters), member 2	1:284589391-284599675	10.4075	8.49446	27.8191	2.66379	5e-05			2.66379	Involved in low-affinity copper uptake, also called copt2
SLC35G1	solute carrier family 35, member G1	14:115066457-115076758	2.30317	2.88085	6.46878	2.8955	5e-05			2.8955	May play a role in intracellular calcium sensing and homeostasis. May act as a negative regulator of plasma membrane calcium-transporting ATPases preventing calcium efflux from the cell.
SLC36A3	proton-coupled amino acid transporter 3 isoform 2 (87.4%)	16:77915954-77918717	0	1.0993	0.137027	Reduced	5e-05			Reduced	also called tramd2, pat3, proton-coupled amino acid transporter
SLC3A2	solute carrier family 3 (activators of dibasic and neutral amino acid transport), member 2	2:8245278-8273052	55.0309	88.0566	133.009	2.40174	0.0004	1.6	0.0305	2.00087	also called CD98, mdu2, TRA1.10, TROP4, And T43, Required for the function of light chain amino-acid transporters. Involved in sodium-independent, high-affinity transport of large neutral amino acids such as phenylalanine, tyrosine, leucine, arginine and tryptophan. Involved in guiding and targeting of LAT1 and LAT2 to the plasma membrane. When associated with SLC7A6 or SLC7A7 acts as an arginine…
SLC43A2	solute carrier family 43, member 2	12:49679962-49724433	20.4815	24.0052	48.6009	2.37191	0.0001			2.37191	also called LAT4, Sodium-, chloride-, and pH-independent high affinity transport of large neutral amino acids.
SLC4A2	solute carrier family 4 (anion exchanger), member 2	18:6513562-6532042	6.18419	5.52448	2.28835	-2.78502	7.5e-05			-2.78502	This gene encodes a member of the anion exchanger family of membrane transport proteins. The encoded protein regulates intracellular pH, biliary bicarbonate secretion, and chloride uptake. Reduced expression of this gene may be associated with primary biliary cirrhosis (PBC) in human patients, while differential expression of this gene may be associated with malignant hepatocellular carcinoma, co…
SLC4A4	solute carrier family 4 (anion exchanger), member 4	8:71840681-72050150	0.954308	3.1039	3.47047	3.81759	0.000366667	3.43333	0.000583333	3.62546	also called knbc1, nbc1, hnbc1, nbce1, knbcm pnbc, nbc, hhbc1, nbce1-A, Electrogenic sodium/bicarbonate cotransporter with a Na(+):HCO3(-) stoichiometry varying from 1:2 to 1:3. May regulate bicarbonate influx/efflux at the basolateral membrane of cells and regulate intracellular pH. Isoform 2: May have a higher activity than isoform 1.
SLC7A8	solute carrier family 7 (cationic amino acid transporter, y+ system), member 8	7:81241957-81260054	5.47223	11.2335	22.8295	4.17841	5e-05	2.1	0.00125	3.1392	also called lat2, hlat2, lpi-pc1, Sodium-independent, high-affinity transport of small and large neutral amino acids such as alanine, serine, threonine, cysteine, phenylalanine, tyrosine, leucine, arginine and tryptophan, when associated with SLC3A2/4F2hc. Acts as an amino acid exchanger. Has higher affinity for L-phenylalanine than LAT1 but lower affinity for glutamine and serine. L-alanine is t…
SLC9A2	solute carrier family 9 (sodium/hydrogen exchanger), member 2	3:53962478-54047324	8.22016	9.54727	16.5282	2	0.00105			2	also called NHE2, NHE-2, Involved in pH regulation to eliminate acids generated by active metabolism or to counter adverse environmental conditions. Major proton extruding system driven by the inward sodium ion chemical gradient. Seems to play an important role in colonic sodium absorption.
SLC9A9	solute carrier family 9, subfamily A (NHE9, cation proton antiporter 9), member 9 (89.5%)	13:91734521-91993076	0	1.87479	1.05073	-3.59315	0.00085			-3.59315	also called nhe9, nhe-9, auts16, May act in electroneutral exchange of protons for Na(+) across membranes. Involved in the effusion of Golgi luminal H(+) in exchange for cytosolic cations. Involved in organelle ion homeostasis by contributing to the maintenance of the unique acidic pH values of the Golgi and post-Golgi compartments in the cell.
SMAD7	MAD homolog 7 (Drosophila)	1:108087683-108118313	2.28257	3.34205	5.49837	2.4	0.00085			2.4	Antagonist of signaling by TGF-beta (transforming growth factor) type 1 receptor superfamily members; has been shown to inhibit TGF-beta (Transforming growth factor) and activin signaling by associating with their receptors thus preventing SMAD2 access. Functions as an adapter to recruit SMURF2 to the TGF-beta receptor complex. Also acts by recruiting the PPP1R15A-PP1 complex to TGFBR1, which pro…
SMYD2	SET and MYND domain containing 2	9:142158966-142212600	31.5137	41.3809	76.7611	2.41191	0.000233333			2.41191	rotein-lysine N-methyltransferase that methylates both histones and non-histone proteins, including p53/TP53 and RB1. Specifically methylates histone H3 Lys-4 (H3K4me) and dimethylates histone H3 Lys-36 (H3K36me2). Shows even higher methyltransferase activity on p53/TP53. Monomethylates Lys-370 of p53/TP53, leading to decreased DNA-binding activity and subsequent transcriptional regulation activi…
SNTB1	syntrophin, beta 1 (dystrophin-associated protein A1, 59kDa, basic component 1)	5:23659083-23666696	0	0	352.901	4.20005	5e-05	2	0.00085	3.10002	Adapter protein that binds to and probably organizes the subcellular localization of a variety of membrane proteins. May link various receptors to the actin cytoskeleton and the dystrophin glycoprotein complex.
SOCS2	suppressor of cytokine signaling 2	4:19416986-19549151	15.7229	31.0648	65.2405	-2.1543	0.0109	-2.63333	0.000833333	-2.39382	Adapter protein that binds to and probably organizes the subcellular localization of a variety of membrane proteins. May link various receptors to the actin cytoskeleton and the dystrophin glycoprotein complex
SOX-6	SRY (sex determining region Y)-box 6	5:93712445-93718128	14.5718	5.30134	6.71674	2.59773	0.00035			2.59773	Transcriptional activator. Binds specifically to the DNA sequence 5-AACAAT-3. Plays a key role in several developmental processes, including neurogenesis and skeleton formation.
SPARC	secreted protein, acidic, cysteine-rich (osteonectin)	2:46087358-46211560	3.68392	4.43985	8.55689	-1.6	0.0248	-2	0.00045	-1.8	ecm, Appears to regulate cell growth through interactions with the extracellular matrix and cytokines. Binds calcium and copper, several types of collagen, albumin, thrombospondin, PDGF and cell membranes. There are two calcium binding sites; an acidic domain that binds 5 to 8 Ca(2+) with a low affinity and an EF-hand loop that binds a Ca(2+) ion with a high affinity.
SPATA9	spermatogenesis associated 9	2:95734139-95741091	0	0.0826918	1.16898	Induced	5e-05			Induced	May play a role in testicular development/spermatogenesis and may be an important factor in male infertility.
SPP2	secreted phosphoprotein 24-like (79.6%)	15:148809660-148819994	1.01567	0	0	Reduced	5e-05	Reduced	0.0001	Reduced	protein is osteopontin (OPN), Binds tightly to hydroxyapatite. Appears to form an integral part of the mineralized matrix. Probably important to cell-matrix interaction. Acts as a cytokine involved in enhancing production of interferon-gamma and interleukin-12 and reducing production of interleukin-10 and is essential in the pathway that leads to type I immunity.
SPPL2A	hypothetical LOC426241; signal peptide peptidase-like 2A	1:134516465-134572002	0	8.28228	10.2447	1.97628	0.00105			1.97628	Intramembrane-cleaving aspartic protease (I-CLiP) that cleaves type II membrane signal peptides in the hydrophobic plane of the membrane. Functions in FASLG, ITM2B and TNF processing (PubMed:16829952, PubMed:16829951, PubMed:17557115, PubMed:17965014). Catalyzes the intramembrane cleavage of the anchored fragment of shed TNF-alpha (TNF), which promotes the release of the intracellular domain (ICD…
SPSB4	splA/ryanodine receptor domain and SOCS box containing 4	13:89692442-89769847	3.51098	3.17641	1.11505	-3.25927	0.00035			-3.25927	Probable substrate recognition component of a SCF-like ECS (Elongin BC-CUL2/5-SOCS-box protein) E3 ubiquitin-protein ligase complex which mediates the ubiquitination and subsequent proteasomal degradation of target proteins.
ssc-mir-4332	microRNA 4332	6:870445-870551	0	152899	30805.1	-3.81097	5e-05			-3.81097	unknown
ST8SIA4	alpha 2,8-sialyltransferase ST8Sia VI	2:110733510-110825901	0	1.94173	2.08534	2.27887	0.00085			2.27887	Catalyzes the polycondensation of alpha-2,8-linked sialic acid required for the synthesis of polysialic acid (PSA), which is present on the embryonic neural cell adhesion molecule (N-CAM), necessary for plasticity of neural cells.
STAMBPL1	associated molecule with the SH3 domain of STAM (AMSH) like protein	14:109782798-109844285	1.82397	2.91261	4.94377	2.74268	0.000775			2.74268	Zinc metalloprotease that specifically cleaves Lys-63-linked polyubiquitin chains. Does not cleave Lys-48-linked polyubiquitin chains.
STAT1	signal transducer and activator of transcription 1, 91kDa	15:106889206-106902028	31.7656	102.273	81.6617	2.62696	6.66667e-05	3.26667	5e-05	2.94681	Signal transducer and transcription activator that mediates cellular responses to interferons (IFNs), cytokine KITLG/SCF and other cytokines and other growth factors. Following type I IFN (IFN-alpha and IFN-beta) binding to cell surface receptors, signaling via protein kinases leads to activation of Jak kinases (TYK2 and JAK1) and to tyrosine phosphorylation of STAT1 and STAT2. The phosphorylated…
STC2	stanniocalcin 2	16:55326946-55342003	0	0.657148	2.97688	2.75362	0.00055			2.75362	This gene encodes a secreted, homodimeric glycoprotein that is expressed in a wide variety of tissues and may have autocrine or paracrine functions. The encoded protein has 10 of its 15 cysteine residues conserved among stanniocalcin family members and is phosphorylated by casein kinase 2 exclusively on its serine residues. Its C-terminus contains a cluster of histidine residues which may interac…
SULT2A1	sulfotransferase family, cytosolic, 2A, dehydroepiandrosterone (DHEA)-preferring, member 1	6:49108566-49120453	0.758742	0	0	Reduced	5e-05	Reduced	5e-05	Reduced	Sulfotransferase that utilizes 3-phospho-5-adenylyl sulfate (PAPS) as sulfonate donor to catalyze the sulfonation of steroids and bile acids in the liver and adrenal glands.
SUMF2	sulfatase modifying factor 2	3:17082855-17095312	4.03282	4.11293	10.0305	2.5	0.0005			2.5	Lacks formyl-glycine generating activity and is unable to convert newly synthesized inactive sulfatases to their active form. Inhibits the activation of sulfatases by SUMF1.
SYT12	synaptotagmin XII	2:4385507-4409321	2.42642	4.43422	7.37657	3.01181	7.5e-05	1.8	0.01685	2.40591	encodes a protein similar to other family members that mediate calcium-dependent regulation of membrane trafficking in synaptic transmission. Studies of the orthologous gene in rat have shown that the encoded protein selectively modulates spontaneous synaptic-vesicle exocytosis and may also be involved in regulating calcium independent secretion in nonneuronal cells. Alternative splicing results …
TBC1D1	TBC1 domain family member 1 isoform 2 (89.1%)	8:30781695-30793597	0.689614	3.64377	1.91449	2.8	0.0256	5.3	0.0003	4.05	May act as a GTPase-activating protein for Rab family protein(s). May play a role in the cell cycle and differentiation of various tissues. Involved in the trafficking and translocation of GLUT4-containing vesicles and insulin-stimulated glucose uptake into cells (By similarity).
TBX1	T-box transcription factor TBX1 isoform B (81.5%)	2:3594981-3598550	0	9.47768	5.35783	-5.4755	5e-05			-5.4755	Probable transcriptional regulator involved in developmental processes. Is required for normal development of the pharyngeal arch arteries
TBX3	T-box 3	14:40012683-40026314	3.3259	2.64442	1.29102	-2.59607	0.000125			-2.59607	Transcriptional repressor involved in developmental processes. Probably plays a role in limb pattern formation. Acts as a negative regulator of PML function in cellular senescence.
TEX12	testis expressed 12	9:44716292-44721731	1.17947	1.08384	0	Reduced	5e-05			Reduced	synaptonemal complex assembly?
TEX9	testis expressed gene 9	1:127909143-128052434	10.5931	20.9417	22.6642	2.11333	0.00075	1.93333	0.002	2.02333	unknown
TF	transferrin	13:82429009-82469005	2.34303	0.0646568	0.318705	-7.39794	0.000475	-36.2	0.00105	-21.799	The function of this protein is to transport iron from the intestine, reticuloendothelial system, and liver parenchymal cells to all proliferating cells in the body. This protein may also have a physiologic role as granulocyte/pollen-binding protein (GPBP) involved in the removal of certain organic matter and allergens from serum
TGFBI	transforming growth factor, beta-induced, 68kDa	2:143814107-143907634	8.57642	3.63278	4.65882	-1.85847	0.0056	-2.4	0.0002	-2.12923	induced by transforming growth factor-beta and acts to inhibit cell adhesion. Plays a role in cell adhesion (PubMed:8024701). May play a role in cell-collagen interactions
TGIF1	TGFB-induced factor homeobox 1	6:96252965-96261301	8.48205	20.571	9.44786			2.4	0.000566667	2.4	Binds to a retinoid X receptor (RXR) responsive element from the cellular retinol-binding protein II promoter (CRBPII-RXRE). Inhibits the 9-cis-retinoic acid-dependent RXR alpha transcription activation of the retinoic acid responsive element. Active transcriptional corepressor of SMAD2. Links the nodal signaling pathway to the bifurcation of the forebrain and the establishment of ventral midline…
THBS2	thrombospondin-2-like	1:1590781-1615636	7.69005	16.9686	10.5857			2.2	0.0006	2.2	Adhesive glycoprotein that mediates cell-to-cell and cell-to-matrix interactions. Ligand for CD36 mediating antiangiogenic properties.
THBS4	thrombospondin 4	2:90502355-90549528	2.87528	1.15006	1.072	-2.55622	0.00095	-2.5	0.00065	-2.52811	Adhesive glycoprotein that mediates cell-to-cell and cell-to-matrix interactions and is involved in various processes including cellular proliferation, migration, adhesion and attachment, inflammatory response to CNS injury, regulation of vascular inflammation and adaptive responses of the heart to pressure overload and in myocardial function and remodeling. Binds to structural extracellular matr…
THY1	Thy-1 cell surface antigen (CD90)	9:51622462-51644289	36.4361	18.3309	17.6127	-2.07562	0.001125	-2	0.0008	-2.03781	May play a role in cell-cell or cell-ligand interactions during synaptogenesis and other events in the brain.
TIPARP	TCDD-inducible poly(ADP-ribose) polymerase	13:104603417-104630839	2.39768	2.66748	5.94444	2.51299	0.0004			2.51299	Poly [ADP-ribose] polymerase using NAD(+) as a substrate to transfer ADP-ribose onto glutamic acid residues of a protein acceptor; repeated rounds of ADP-ribosylation leads to the formation of poly(ADPribose) chains on the protein, thereby altering the function of the target protein. May play a role in the adaptive response to chemical exposure (TCDD) and thereby mediates certain effects of the c…
TKT	transketolase	13:38418456-38447124	27.1679	7.69566	10.2444	-2.70413	0.0001	-3.56667	5e-05	-3.1354	encodes a thiamine-dependent enzyme which plays a role in the channeling of excess sugar phosphates to glycolysis in the pentose phosphate pathway.
TMEM106C	transmembrane protein 106C	5:81398569-81404536	8.12919	10.1858	3.05147	-2.7	0.0004			-2.7	unknown
TMEM117	transmembrane protein 117	5:77997113-78225347	5.55635	7.12215	14.1913	2.6	0.0001			2.6	unknown
TMEM140	transmembrane protein 140	18:14935726-14955997	32.4665	36.3489	98.0914	2.94927	5e-05			2.94927	unknown
TMEM201	transmembrane protein 201	6:64120310-64144218	5.15984	7.08568	13.3868	2.42722	0.000125			2.42722	also called samp1, net5, Isoform 2: May define a distinct membrane domain in the vicinity of the mitotic spindle.
TMEM9	transmembrane protein 9	10:28017150-28031663	0	1.35283	2.00938	2.5905	0.00115			2.5905	May be involved in intracellular transport.
TMTC1	transmembrane and TPR repeat-containing protein 1 isoform 1 (86.2%)	5:46716609-46745558	0	1.34163	1.05315	Induced	0.00045	Induced	5e-05	Induced	ER adapter protein involved in calcium homeostasis
TNFRSF12A	tumor necrosis factor receptor superfamily, member 12A	3:40531649-40533682	54.3455	124.726	35.0379			2.63333	0.000116667	2.63333	Receptor for TNFSF12/TWEAK. Weak inducer of apoptosis in some cell types. Promotes angiogenesis and the proliferation of endothelial cells. May modulate cellular adhesion to matrix proteins.
TNMD	tenomodulin	X:90109156-90132534	2.15152	0.159109	0	Reduced	5e-05	-13.4333	0.00576667	-13.4333	encodes a protein that is related to chondromodulin-I, which is a cartilage-specific glycoprotein that functions to stimulate chondrocyte growth and to inhibit tube formation of endothelial cells. This protein is also an angiogenesis inhibitor. Genetic variation in this gene is associated with a risk for type 2 diabetes, central obesity and serum levels of systemic immune mediators in a body size…
TNNI3	troponin I type 3 (cardiac)	6:54294921-54298579	13.1125	34.4008	11.1129			2.6	5e-05	2.6	Troponin I is the inhibitory subunit of troponin, the thin filament regulatory complex which confers calcium-sensitivity to striated muscle actomyosin ATPase activity. Troponin I (TnI), along with troponin T (TnT) and troponin C (TnC), is one of 3 subunits that form the troponin complex of the thin filaments of striated muscle. TnI is the inhibitory subunit; blocking actin-myosin interactions and…
TNRC6B	trinucleotide repeat containing 6b (90.5%)	11:7396501-7414378	3.99822	1.52819	2.24218	-1.8	0.04445	-2.6	0.00095	-2.2	Plays a role in RNA-mediated gene silencing by both micro-RNAs (miRNAs) and short interfering RNAs (siRNAs). Required for miRNA-dependent translational repression and siRNA-dependent endonucleolytic cleavage of complementary mRNAs by argonaute family proteins. As scaffoldng protein associates with argonaute proteins bound to partially complementary mRNAs and simultaneously can recruit CCR4-NOT an…
TP53I11	tumor protein p53 inducible protein 11	2:18923931-18940801	10.6154	10.944	3.82736	-3.14326	0.000175			-3.14326	also called pig11, promotes apoptosis
TP53INP1	tumor protein p53 inducible nuclear protein 1	4:45000112-45019079	0	4.58763	2.18567			-2.09895	0.0004	-2.09895	Antiproliferative and proapoptotic protein involved in cell stress response which acts as a dual regulator of transcription and autophagy. Acts as a positive regulator of autophagy. In response to cellular stress or activation of autophagy, relocates to autophagosomes where it interacts with autophagosome-associated proteins GABARAP, GABARAPL1/L2, MAP1LC3A/B/C and regulates autophagy. Acts as an …
TPM4	tropomyosin 4	chr2:61156656-61172323	62.9584	30.3124	44.3912			-2.1	0.00085	-2.1	Binds to actin filaments in muscle and non-muscle cells. Plays a central role, in association with the troponin complex, in the calcium dependent regulation of vertebrate striated muscle contraction. Smooth muscle contraction is regulated by interaction with caldesmon. In non-muscle cells is implicated in stabilizing cytoskeleton actin filaments. Binds calcium.
TPPP3	tubulin polymerization-promoting protein family member 3	6:25233425-25338621	39.8467	33.245	15.2656	-2.62092	5e-05			-2.62092	Binds tubulin and has microtubule bundling activity. May play a role in cell proliferation and mitosis.
TRAF2	Bpet4567	1:313771802-313782852	0	13.9523	26.2142	1.73829	0.0082			1.73829	Regulates activation of NF-kappa-B and JNK and plays a central role in the regulation of cell survival and apoptosis. Required for normal antibody isotype switching from IgM to IgG. Has E3 ubiquitin-protein ligase activity and promotes Lys-63-linked ubiquitination of target proteins, such as BIRC3, RIPK1 and TICAM1. Is an essential constituent of several E3 ubiquitin-protein ligase complexes, whe…
TRAPPC5	trafficking protein particle complex 5	2:71884228-71886385	48.3598	78.298	101.067	2.1	0.0004	1.6	0.0094	1.85	May play a role in vesicular transport from endoplasmic reticulum to Golgi.
TRDN	triadin	1:43751296-43761162	1162.46	1262.61	2431.77	2.20341	0.000325			2.20341	Contributes to the regulation of lumenal Ca2+ release via the sarcoplasmic reticulum calcium release channels RYR1 and RYR2, a key step in triggering skeletal and heart muscle contraction. Required for normal organization of the triad junction, where T-tubules and the sarcoplasmic reticulum terminal cisternae are in close contact (By similarity). Required for normal skeletal muscle strength. Play…
TRY	trypsin	chr18:7761370-7764639	4.00499	6.89196	0	Reduced	5e-05			Reduced	protease
TSPAN12	tetraspanin 12	18:27651286-27717509	10.9042	6.40843	2.57751	-4.07537	5e-05	-1.7	0.0427	-2.88768	Regulator of cell surface receptor signal transduction. Plays a central role in retinal vascularization by regulating norrin (NDP) signal transduction. Acts in concert with norrin (NDP) to promote FZD4 multimerization and subsequent activation of FZD4, leading to promote accumulation of beta-catenin (CTNNB1) and stimulate LEF/TCF-mediated transcriptional programs. Suprisingly, it only activate th…
TSPAN18	tetraspanin-18	2:18918601-18923923	4.06546	3.40401	1.54945	-2.6	0.0004			-2.6	Tetraspanin18 is a FoxD3-responsive antagonist of cranial neural crest epithelial-to-mesenchymal transition that maintains cadherin-6B protein. PMID: 23418345
TSPAN6	tetraspanin 6	X:90165030-90174389	0	6.89268	5.0668	-2.62743	0.00095			-2.62743	a cell surface glycoprotein and is highly similar in sequence to the transmembrane 4 superfamily member 2 protein. It functions as a negative regulator of retinoic acid-inducible gene I-like receptor-mediated immune signaling via its interaction with the mitochondrial antiviral signaling-centered signalosome. This gene uses alternative polyadenylation sites, and multiple transcript variants resul…
TTC36	tetratricopeptide repeat domain 36	9:50870482-50875440	0	6.90781	0.552368	-7.11868	0.00065			-7.11868	promotes apoptosis
TTC7A	tetratricopeptide repeat domain 7A	3:99602266-99646143	0.472965	0.641949	3.31867	6.93034	0.000275			6.93034	Component of a complex required to localize phosphatidylinositol 4-kinase (PI4K) to the plasma membrane (PubMed:23229899, PubMed:24417819). The complex acts as a regulator of phosphatidylinositol 4-phosphate (PtdIns(4)P) synthesis (Probable). In the complex, plays a central role in bridging PI4KA to EFR3B and FAM126A, via direct interactions
TUBB2A	tubulin beta-2A chain (94.5%)	7:1975078-1987140	1.46548	5.20899	3.81219	2.6	0.00565	3.6	5e-05	3.1	Microtubules are cylindrical tubes of 20-25 nm in diameter. They are composed of protofilaments which are in turn composed of alpha- and beta-tubulin polymers. Each microtubule is polarized; at one end alpha-subunits are exposed (-) and at the other, beta-subunits are exposed (+).
UBC	ubiquitin C	14:29958891-29961533	143.442	256.477	331.723	2.30834	0.0002	1.8	0.0022	2.05417	Exists either covalently attached to another protein, or free (unanchored). When covalently bound, it is conjugated to target proteins via an isopeptide bond either as a monomer (monoubiquitin), a polymer linked via different Lys residues of the ubiquitin (polyubiquitin chains) or a linear polymer linked via the initiator Met of the ubiquitin (linear polyubiquitin chains). Polyubiquitin chains, w…
USH1C	harmonin isoform a	2:44613858-44706204	0.278985	2.14118	2.30866	8.3	0.00135	7.7	0.0005	8	anchoring/scaffolding protein that is a part of the functional network formed by USH1C, USH1G, CDH23 and MYO7A that mediates mechanotransduction in cochlear hair cells. Required for normal development and maintenance of cochlear hair cell bundles (By similarity). As part of the intermicrovillar adhesion complex/IMAC plays a role in brush border differentiation, controlling microvilli organization…
VGLL2	transcription cofactor vestigial-like protein 2 isoform 2 (87.9%)	1:49889476-49895955	0	3.59058	2.20697	Reduced	5e-05			Reduced	May act as a specific coactivator for the mammalian TEFs. May play a role in the development of skeletal muscles.
VIM	vimentin	10:48226763-48235670	181.401	91.8666	79.1098	-2.32453	0.00015	-2	0.0008	-2.16226	Vimentins are class-III intermediate filaments found in various non-epithelial cells, especially mesenchymal cells. Vimentin is attached to the nucleus, endoplasmic reticulum, and mitochondria, either laterally or terminally. Involved with LARP6 in the stabilization of type I collagen mRNAs for CO1A1 and CO1A2.
WFIKKN2	WAP, follistatin/kazal, immunoglobulin, kunitz and netrin domain containing 2	12:27282356-27288914	0.57031	0.742983	3.59992	6.22324	5e-05			6.22324	Protease-inhibitor that contains multiple distinct protease inhibitor domains. Probably has serine protease- and metalloprotease-inhibitor activity. Inhibits the biological activity of mature myostatin, but not activin (By similarity).
WNT4	wingless-type MMTV integration site family, member 4	6:74137828-74165539	1.45503	1.77283	4.32942	3.02286	0.0006			3.02286	Ligand for members of the frizzled family of seven transmembrane receptors. Probable developmental protein. May be a signaling molecule which affects the development of discrete regions of tissues. Is likely to signal over only few cell diameters (By similarity). Overexpression may be associated with abnormal proliferation in human breast tissue.
WNT5A	wingless-type MMTV integration site family, member 5A	13:40871932-40892375	0	0.692861	0.186901	-2.48875	0.0135			-2.48875	Ligand for members of the frizzled family of seven transmembrane receptors. Can activate or inhibit canonical Wnt signaling, depending on receptor context. In the presence of FZD4, activates beta-catenin signaling. In the presence of ROR2, inhibits the canonical Wnt pathway by promoting beta-catenin degradation through a GSK3-independent pathway which involves down-regulation of beta-catenin-indu…
XPOT	exportin, tRNA	5:32053143-32075792	9.78362	12.5332	21.8511	2.18189	0.000625			2.18189	Mediates the nuclear export of aminoacylated tRNAs. In the nucleus binds to tRNA and to the GTPase Ran in its active GTP-bound form. Docking of this trimeric complex to the nuclear pore complex (NPC) is mediated through binding to nucleoporins. Upon transit of a nuclear export complex into the cytoplasm, disassembling of the complex and hydrolysis of Ran-GTP to Ran-GDP (induced by RANBP1 and RANG…
ZDHHC14	zinc finger, DHHC-type containing 14	1:11475843-11548441	2.46485	3.09339	10.3848	4.17195	5e-05			4.17195	might be a tumor suppressor
ZFAND2A	zinc finger, AN1-type domain 2A	3:873585-894018	4.36062	10.5202	7.72735	1.76464	0.033	2.4	0.00055	2.08232	also called AIRAP, encodes a heat shock protein
ZIC1	zic family member 1	13:95427404-95431044	4.96156	1.33484	1.52892	-3.37075	0.00035	-3.7	0.0002	-3.53537	Acts as a transcriptional activator. Involved in neurogenesis. Plays important roles in the early stage of organogenesis of the CNS, as well as during dorsal spinal cord development and maturation of the cerebellum. Involved in the spatial distribution of mossy fiber (MF) neurons within the pontine gray nucleus (PGN). Plays a role in the regulation of MF axon pathway choice. Promotes MF migration…
ZIC4	zic family member 4	13:95436928-95454551	1.32373	0.262763	0.118267	-11.0439	0.001425	-5	0.00035	-8.02193	This gene encodes a member of the ZIC family of C2H2-type zinc finger proteins. Members of this family are important during development
ZNF189	zinc finger protein 189 isoform 2 (91.0%)	1:271709169-271710365	0	1.39536	0	Reduced	5e-05			Reduced	May be involved in transcriptional regulation.
ZNF385A	zinc finger protein 385A	5:20417578-20440609	48.0544	18.8	11.4627	-4.32362	5e-05	-2.6	5e-05	-3.46181	RNA-binding protein that affects the localization and the translation of a subset of mRNA. May play a role in adipogenesis through binding to the 3'-UTR of CEBPA mRNA and regulation of its translation.
